# Supplementary material for: Causal effect of gut microbiota of Defluviitaleaceae on the clinical pathway of “Influenza–Subacute Thyroiditis–Hypothyroidism”
Source: Front Microbiol. 2024 Feb 26;15:1354989. doi: 10.3389/fmicb.2024.1354989 (PMC10929266; doi:10.3389/fmicb.2024.1354989)
Supplement: Supplementary file 1 [file Data_Sheet_1.ZIP]

Archive with 5 entries (5 files):
- SupplementaryMaterials/FigureS1.pdf
- SupplementaryMaterials/FigureS2.pdf
- SupplementaryMaterials/Legends for supplementary materials.docx
- SupplementaryMaterials/SupplementaryNote.docx
- SupplementaryMaterials/SupplementaryTable.xlsx
