# Supplementary material for: Causal effect of gut microbiota of Defluviitaleaceae on the clinical pathway of “Influenza–Subacute Thyroiditis–Hypothyroidism”
Source: Front Microbiol. 2024 Feb 26;15:1354989. doi: 10.3389/fmicb.2024.1354989 (PMC10929266; doi:10.3389/fmicb.2024.1354989)
Supplement: Supplementary file 1 [file Data_Sheet_1.ZIP › SupplementaryMaterials/SupplementaryTable.xlsx]

## Sheet: TableS1
Trait		Sample Size	N_case	N_control	Year	Data source
Gut microbiota	Family ×35	18340	/	/	2021	MiBioGen consortium; (PMID:33462485)
	Genus × 130
Outcome of Study A	Hypothyroidism	8802	512	8290	2020	UK Biobank (access from IEU OpenGWAS project)
Outcome of Study B (Causes of Hypothyroidism)	Thyroiditis	214649	956	213693	2021	FinnGen Database (access from IEU OpenGWAS project)
	Congenital iodine-deficiency syndrome	188037	353	187684	2021
	Autoimmune Hypothyroidism	198472	22997	175475	2021
	Postinfectious hypothyroidism	187774	90	187684	2021
	Hypothyroidism due to medicaments and other exogenous	187785	101	187684	2021
	Other/unspecified Hypothyroidism	213990	26306	187684	2021
Outcome of Study B (Types of Thyroiditis)	Subacute thyroiditis	188102	418	187684	2021
	Autoimmune thyroiditis	187928	244	187684	2021
	Unspecified Thyroiditis	187906	222	187684	2021
Outcome of Study B (Related Pathogens of Subacute Thyroiditis)	Coxsackievirus and adenovirus receptor	3301	/	/	2018	Benjamin B Sun et al.; (PMID:29875488)
	Mumps	214102	436	213666	2021	FinnGen Database (access from IEU OpenGWAS project)
	All influenza	193130	4262	188868	2021
Outcome of Study B (IgG of Different Subtypes of Influenza)	Anti-Influenza virus subtype H3N2 IgG levels	683	/	/	2021	IEU GWAS Database
	Anti-Influenza virus subtype H1N1 IgG levels	683	/	/	2021

## Sheet: TableS2
SNP	effect_allele	other_allele	exposure	beta.exposure	se.exposure	pval.exposure	outcome	beta.outcome	se.outcome	pval.outcome
rs262812	T	C	family.Acidaminococcaceae.id.2166	-0.065675	0.0142257	3.24906e-06	Hypothyroidism	-0.05356	0.07404	0.4694
rs2933324	A	G	family.Acidaminococcaceae.id.2166	-0.0662557	0.0140257	2.23676e-06	Hypothyroidism	-0.2018	0.07133	0.00466198
rs45497800	T	C	family.Acidaminococcaceae.id.2166	-0.117863	0.0257351	5.86428e-06	Hypothyroidism	-0.05059	0.09904	0.6095
rs6427992	G	C	family.Acidaminococcaceae.id.2166	-0.0595857	0.01296	4.24324e-06	Hypothyroidism	0.09092	0.06676	0.1732
rs6589457	A	G	family.Acidaminococcaceae.id.2166	0.165911	0.0349516	2.31508e-06	Hypothyroidism	9.919e-05	0.1359	0.9994
rs6923842	T	C	family.Acidaminococcaceae.id.2166	-0.0796106	0.0169192	2.21303e-06	Hypothyroidism	-0.003424	0.08254	0.9669
rs74540770	G	A	family.Acidaminococcaceae.id.2166	-0.108969	0.0243533	7.08804e-06	Hypothyroidism	-0.01677	0.181	0.9262
rs78702810	T	C	family.Acidaminococcaceae.id.2166	-0.143755	0.0323244	9.16468e-06	Hypothyroidism	0.04472	0.284	0.8749
rs2889192	G	T	family.Actinomycetaceae.id.421	0.0887537	0.0195009	3.64417e-06	Hypothyroidism	0.03233	0.06846	0.6368
rs34583783	G	T	family.Actinomycetaceae.id.421	0.123756	0.026427	5.47971e-06	Hypothyroidism	-0.04181	0.1016	0.6805
rs35011108	A	G	family.Actinomycetaceae.id.421	0.241826	0.0503796	1.8267e-06	Hypothyroidism	0.08482	0.2689	0.752501
rs4073240	G	A	family.Actinomycetaceae.id.421	0.0747546	0.0164684	6.05333e-06	Hypothyroidism	-0.01823	0.0667	0.784701
rs58484246	T	C	family.Actinomycetaceae.id.421	0.0761407	0.0169007	6.12428e-06	Hypothyroidism	0.01791	0.07075	0.8001
rs112135816	T	G	family.Alcaligenaceae.id.2875	-0.0775052	0.0171554	5.27662e-06	Hypothyroidism	-0.06285	0.1046	0.5481
rs112159068	A	T	family.Alcaligenaceae.id.2875	0.131484	0.0281089	3.56484e-06	Hypothyroidism	0.01307	0.1465	0.9289
rs1153990	A	G	family.Alcaligenaceae.id.2875	-0.058727	0.0128306	5.96787e-06	Hypothyroidism	-0.1222	0.0782	0.1181
rs147968	C	T	family.Alcaligenaceae.id.2875	0.0489475	0.0110321	9.12701e-06	Hypothyroidism	-0.07012	0.07053	0.3201
rs17000015	A	T	family.Alcaligenaceae.id.2875	-0.0609257	0.0125363	1.12719e-06	Hypothyroidism	-0.07714	0.07673	0.3147
rs2367850	G	C	family.Alcaligenaceae.id.2875	0.0629104	0.0131712	1.84631e-06	Hypothyroidism	-0.122	0.08814	0.1664
rs28480294	T	C	family.Alcaligenaceae.id.2875	-0.0516967	0.0115503	6.606e-06	Hypothyroidism	0.008049	0.06755	0.9051
rs4033856	C	T	family.Alcaligenaceae.id.2875	0.081834	0.0168931	1.02902e-06	Hypothyroidism	-0.004213	0.09022	0.9628
rs62191117	A	G	family.Alcaligenaceae.id.2875	0.0684302	0.0133636	2.75943e-07	Hypothyroidism	0.1013	0.1053	0.3362
rs62395635	T	C	family.Alcaligenaceae.id.2875	0.110583	0.0238514	3.34696e-06	Hypothyroidism	-0.06825	0.1528	0.6552
rs67737557	C	G	family.Alcaligenaceae.id.2875	0.0738409	0.0151678	1.03742e-06	Hypothyroidism	0.1569	0.1538	0.3076
rs6969323	A	C	family.Alcaligenaceae.id.2875	-0.0593564	0.0129137	3.88581e-06	Hypothyroidism	0.1129	0.08177	0.1675
rs7302582	G	C	family.Alcaligenaceae.id.2875	-0.106817	0.023298	3.33554e-06	Hypothyroidism	-0.04899	0.1016	0.6298
rs74776516	T	G	family.Alcaligenaceae.id.2875	-0.0944052	0.0213287	6.85049e-06	Hypothyroidism	-0.0319	0.1859	0.8637
rs7638039	T	C	family.Alcaligenaceae.id.2875	0.0603335	0.0127779	2.70479e-06	Hypothyroidism	0.1975	0.07589	0.00924209
rs9537886	A	C	family.Alcaligenaceae.id.2875	-0.0570888	0.0110683	2.35108e-07	Hypothyroidism	0.1079	0.06781	0.1116
rs9964679	A	G	family.Alcaligenaceae.id.2875	0.0537051	0.0116008	4.47389e-06	Hypothyroidism	-0.0274	0.06857	0.6895
rs11585893	A	G	family.Bacteroidaceae.id.917	-0.0740746	0.0147633	1.79511e-06	Hypothyroidism	-0.1599	0.09573	0.0948397
rs13207588	A	G	family.Bacteroidaceae.id.917	-0.059205	0.0131195	7.48504e-06	Hypothyroidism	0.0529	0.1202	0.6598
rs1340391	T	C	family.Bacteroidaceae.id.917	-0.0592004	0.0132244	6.7301e-06	Hypothyroidism	-0.00791	0.08354	0.9246
rs17619981	T	G	family.Bacteroidaceae.id.917	0.0880978	0.0187002	2.68683e-06	Hypothyroidism	0.1099	0.1345	0.414
rs2023437	T	C	family.Bacteroidaceae.id.917	-0.0782325	0.0167634	5.01824e-06	Hypothyroidism	0.006419	0.1368	0.9626
rs2366421	T	A	family.Bacteroidaceae.id.917	-0.0528153	0.0117124	7.64945e-06	Hypothyroidism	0.01502	0.07797	0.8472
rs28757219	T	A	family.Bacteroidaceae.id.917	0.0818398	0.0170319	1.2942e-06	Hypothyroidism	0.04717	0.1868	0.8006
rs495004	C	G	family.Bacteroidaceae.id.917	-0.0607475	0.0129865	3.42092e-06	Hypothyroidism	-0.02981	0.07066	0.673101
rs66474973	G	T	family.Bacteroidaceae.id.917	0.0812515	0.0164479	6.80966e-07	Hypothyroidism	0.2032	0.1173	0.08337
rs66710942	C	T	family.Bacteroidaceae.id.917	0.0488038	0.0107412	5.86259e-06	Hypothyroidism	0.08887	0.06644	0.181
rs6795673	C	T	family.Bacteroidaceae.id.917	0.0538565	0.0105251	3.37909e-07	Hypothyroidism	0.0121	0.06633	0.8552
rs9507307	C	T	family.Bacteroidaceae.id.917	0.0604456	0.0129128	2.1271e-06	Hypothyroidism	0.1381	0.08078	0.0873695
rs10872669	A	G	family.BacteroidalesS24.7group.id.11173	-0.123071	0.0275665	9.4901e-06	Hypothyroidism	-0.3285	0.1601	0.0402096
rs11135366	C	G	family.BacteroidalesS24.7group.id.11173	0.0842142	0.0183739	8.77822e-06	Hypothyroidism	-0.09624	0.07149	0.1782
rs12748533	G	T	family.BacteroidalesS24.7group.id.11173	-0.0821108	0.0172701	2.59019e-06	Hypothyroidism	0.1565	0.07751	0.0435001
rs17043785	T	C	family.BacteroidalesS24.7group.id.11173	-0.176187	0.0347133	5.11837e-07	Hypothyroidism	0.05765	0.1146	0.615
rs61508842	T	C	family.BacteroidalesS24.7group.id.11173	0.122574	0.0272389	7.82782e-06	Hypothyroidism	-0.2416	0.1195	0.0431897
rs6831034	T	A	family.BacteroidalesS24.7group.id.11173	-0.0956546	0.0205228	6.10396e-06	Hypothyroidism	0.07544	0.1075	0.4829
rs689695	C	A	family.BacteroidalesS24.7group.id.11173	0.0814578	0.0167057	1.28039e-06	Hypothyroidism	0.05207	0.07475	0.486
rs7217209	C	T	family.BacteroidalesS24.7group.id.11173	0.0843019	0.0187308	8.42937e-06	Hypothyroidism	0.08511	0.07732	0.271
rs738193	T	C	family.BacteroidalesS24.7group.id.11173	0.0847328	0.0165856	3.82163e-07	Hypothyroidism	0.01524	0.06644	0.8185
rs78609301	A	G	family.BacteroidalesS24.7group.id.11173	-0.0867065	0.0195709	7.09297e-06	Hypothyroidism	-0.04215	0.08762	0.6305
rs941000	C	T	family.BacteroidalesS24.7group.id.11173	0.0850266	0.0163382	3.15557e-07	Hypothyroidism	0.105	0.06659	0.1149
rs10496759	G	C	family.Bifidobacteriaceae.id.433	0.0637133	0.0144305	8.79796e-06	Hypothyroidism	-0.1075	0.07534	0.1534
rs10831953	G	A	family.Bifidobacteriaceae.id.433	0.0537537	0.0123746	9.94742e-06	Hypothyroidism	0.02618	0.07353	0.7218
rs10841473	G	C	family.Bifidobacteriaceae.id.433	-0.0613031	0.0128844	2.28067e-06	Hypothyroidism	0.1478	0.09961	0.1378
rs10857328	T	A	family.Bifidobacteriaceae.id.433	0.0562	0.0126395	7.24135e-06	Hypothyroidism	-0.0382	0.07721	0.6207
rs12446429	T	C	family.Bifidobacteriaceae.id.433	0.0810099	0.019073	8.52886e-06	Hypothyroidism	-0.0892	0.09527	0.3491
rs13020688	G	A	family.Bifidobacteriaceae.id.433	0.0584045	0.0122081	1.57375e-06	Hypothyroidism	0.1248	0.07908	0.1145
rs182549	C	T	family.Bifidobacteriaceae.id.433	0.11707	0.0126703	5.942e-20	Hypothyroidism	0.01534	0.084	0.8551
rs4567981	T	A	family.Bifidobacteriaceae.id.433	0.0577763	0.0117388	8.88054e-07	Hypothyroidism	0.01729	0.06791	0.7991
rs4957061	T	C	family.Bifidobacteriaceae.id.433	0.0569873	0.0116907	1.1517e-06	Hypothyroidism	-0.1206	0.07156	0.0919009
rs540489	T	G	family.Bifidobacteriaceae.id.433	-0.0632518	0.013817	5.36811e-06	Hypothyroidism	0.03492	0.0881	0.691801
rs55888705	A	G	family.Bifidobacteriaceae.id.433	0.053673	0.0120586	8.66208e-06	Hypothyroidism	0.03946	0.07625	0.6048
rs677208	G	C	family.Bifidobacteriaceae.id.433	0.0728589	0.0164821	6.0011e-06	Hypothyroidism	0.1429	0.1143	0.2114
rs6899771	A	G	family.Bifidobacteriaceae.id.433	-0.0914312	0.0202604	7.27995e-06	Hypothyroidism	-0.101	0.1474	0.4932
rs7174549	C	T	family.Bifidobacteriaceae.id.433	0.0551726	0.0124655	6.8678e-06	Hypothyroidism	0.03916	0.07749	0.6133
rs73797465	T	G	family.Bifidobacteriaceae.id.433	-0.0942612	0.0208421	4.8495e-06	Hypothyroidism	0.06797	0.0874	0.4367
rs76671854	C	G	family.Bifidobacteriaceae.id.433	-0.0892981	0.0183177	1.03632e-06	Hypothyroidism	-0.09885	0.08215	0.2289
rs857444	C	T	family.Bifidobacteriaceae.id.433	0.0553965	0.0120669	3.82492e-06	Hypothyroidism	-0.05696	0.06808	0.4028
rs117186816	G	A	family.Christensenellaceae.id.1866	-0.206476	0.0436362	6.51964e-06	Hypothyroidism	0.06172	0.2735	0.8215
rs12380890	A	G	family.Christensenellaceae.id.1866	-0.0503972	0.0111047	5.78132e-06	Hypothyroidism	-0.02506	0.06763	0.711001
rs12657403	A	G	family.Christensenellaceae.id.1866	0.078108	0.0171887	5.59276e-06	Hypothyroidism	0.05161	0.111	0.642
rs4076564	G	A	family.Christensenellaceae.id.1866	-0.188623	0.039209	8.06105e-06	Hypothyroidism	-0.1728	0.1634	0.2904
rs4805124	C	G	family.Christensenellaceae.id.1866	0.0486508	0.0109067	8.36272e-06	Hypothyroidism	-0.01988	0.06807	0.7703
rs62573205	G	A	family.Christensenellaceae.id.1866	-0.0654804	0.0133503	1.48853e-06	Hypothyroidism	0.04364	0.08126	0.5913
rs7211194	C	T	family.Christensenellaceae.id.1866	0.0492094	0.0110916	9.93998e-06	Hypothyroidism	0.1162	0.06704	0.0831304
rs72706624	G	T	family.Christensenellaceae.id.1866	0.0882626	0.0197575	6.3775e-06	Hypothyroidism	-0.1274	0.1694	0.452
rs77867022	G	T	family.Christensenellaceae.id.1866	-0.160443	0.0379589	8.81983e-06	Hypothyroidism	0.1588	0.1465	0.2784
rs870002	C	T	family.Christensenellaceae.id.1866	0.0488951	0.0109817	6.54323e-06	Hypothyroidism	0.03645	0.06887	0.5966
rs892686	A	G	family.Christensenellaceae.id.1866	0.0506107	0.0109651	4.12367e-06	Hypothyroidism	0.0909	0.06957	0.1913
rs9608766	T	C	family.Christensenellaceae.id.1866	-0.0682134	0.01496	3.33084e-06	Hypothyroidism	0.002355	0.08633	0.9782
rs10875374	C	T	family.Clostridiaceae1.id.1869	-0.0536759	0.0119436	8.09821e-06	Hypothyroidism	0.02889	0.06619	0.6625
rs12186080	G	A	family.Clostridiaceae1.id.1869	0.0748236	0.016246	5.33957e-06	Hypothyroidism	-0.1382	0.09774	0.1572
rs12341505	G	A	family.Clostridiaceae1.id.1869	0.0814503	0.0179338	4.54486e-06	Hypothyroidism	0.05523	0.08917	0.5357
rs12490337	C	G	family.Clostridiaceae1.id.1869	-0.0616944	0.013693	6.90518e-06	Hypothyroidism	-0.04841	0.07353	0.510301
rs2795528	G	A	family.Clostridiaceae1.id.1869	-0.180969	0.0390911	3.80626e-06	Hypothyroidism	-0.1473	0.1482	0.3205
rs2817172	C	T	family.Clostridiaceae1.id.1869	0.0563367	0.012392	5.27026e-06	Hypothyroidism	0.06625	0.06801	0.3299
rs4723021	T	C	family.Clostridiaceae1.id.1869	-0.106376	0.0241944	7.42147e-06	Hypothyroidism	-0.005188	0.09618	0.957
rs550843	T	C	family.Clostridiaceae1.id.1869	-0.0734787	0.0168383	7.09119e-06	Hypothyroidism	-0.1197	0.08856	0.1766
rs56188186	A	G	family.Clostridiaceae1.id.1869	0.0967774	0.0217471	8.24444e-06	Hypothyroidism	-0.3096	0.2449	0.2061
rs62397761	A	G	family.Clostridiaceae1.id.1869	0.0615805	0.0136198	9.07706e-06	Hypothyroidism	0.01716	0.0775	0.8248
rs881532	A	G	family.Clostridiaceae1.id.1869	-0.0533035	0.0119011	7.89662e-06	Hypothyroidism	0.05057	0.06609	0.4442
rs10517600	T	G	family.ClostridialesvadinBB60group.id.11286	0.0626993	0.0139364	6.82768e-06	Hypothyroidism	0.0637	0.06925	0.3577
rs10904722	C	T	family.ClostridialesvadinBB60group.id.11286	-0.0672314	0.0147123	5.04837e-06	Hypothyroidism	0.09178	0.06861	0.181
rs118104867	C	T	family.ClostridialesvadinBB60group.id.11286	0.214464	0.0455098	3.43598e-06	Hypothyroidism	0.002014	0.1573	0.9898
rs13409132	A	G	family.ClostridialesvadinBB60group.id.11286	-0.165419	0.0352154	4.37231e-06	Hypothyroidism	-0.05407	0.1394	0.698101
rs17121075	G	A	family.ClostridialesvadinBB60group.id.11286	0.0769254	0.0172234	7.91417e-06	Hypothyroidism	0.01959	0.08768	0.8232
rs2191834	G	T	family.ClostridialesvadinBB60group.id.11286	0.0746375	0.0159136	2.50195e-06	Hypothyroidism	-0.1267	0.07271	0.0815004
rs28691777	C	T	family.ClostridialesvadinBB60group.id.11286	0.137134	0.0266996	6.95697e-07	Hypothyroidism	0.2289	0.2072	0.2693
rs34088226	A	G	family.ClostridialesvadinBB60group.id.11286	-0.117807	0.026924	7.66216e-06	Hypothyroidism	0.06854	0.1712	0.6889
rs55682560	C	T	family.ClostridialesvadinBB60group.id.11286	-0.131519	0.0261319	4.97034e-07	Hypothyroidism	0.213	0.2605	0.4136
rs6588624	G	A	family.ClostridialesvadinBB60group.id.11286	-0.0662317	0.0138147	1.79287e-06	Hypothyroidism	-0.1018	0.07158	0.1548
rs66714985	A	C	family.ClostridialesvadinBB60group.id.11286	0.116908	0.0252447	4.85334e-06	Hypothyroidism	-0.127	0.1065	0.2333
rs6755871	C	G	family.ClostridialesvadinBB60group.id.11286	-0.0613825	0.0138976	9.33059e-06	Hypothyroidism	-0.1449	0.06651	0.0293799
rs7226487	A	G	family.ClostridialesvadinBB60group.id.11286	-0.0643682	0.0138701	3.58282e-06	Hypothyroidism	0.05179	0.06954	0.4564
rs7538034	T	G	family.ClostridialesvadinBB60group.id.11286	-0.078598	0.0165982	2.36706e-06	Hypothyroidism	0.01154	0.08141	0.8872
rs7725895	A	G	family.ClostridialesvadinBB60group.id.11286	-0.116224	0.0240367	3.94356e-06	Hypothyroidism	-0.04251	0.09077	0.639501
rs989682	A	G	family.ClostridialesvadinBB60group.id.11286	0.070194	0.0155364	6.8471e-06	Hypothyroidism	0.05164	0.06975	0.459
rs9979874	G	C	family.ClostridialesvadinBB60group.id.11286	-0.0738925	0.0150911	1.05271e-06	Hypothyroidism	0.06032	0.06759	0.3721
rs11073596	T	G	family.Coriobacteriaceae.id.811	0.0510212	0.0114339	8.14449e-06	Hypothyroidism	0.03707	0.07222	0.6078
rs11250875	T	C	family.Coriobacteriaceae.id.811	0.06075	0.0130939	4.82844e-06	Hypothyroidism	-0.1711	0.09195	0.0628001
rs11656361	A	C	family.Coriobacteriaceae.id.811	0.0773006	0.017553	8.02017e-06	Hypothyroidism	0.06566	0.08809	0.456
rs12974142	G	A	family.Coriobacteriaceae.id.811	0.0789796	0.0177205	8.51232e-06	Hypothyroidism	-0.02743	0.07196	0.702999
rs13307134	C	T	family.Coriobacteriaceae.id.811	0.0565686	0.0126265	7.79931e-06	Hypothyroidism	0.08421	0.07862	0.2841
rs1397793	G	A	family.Coriobacteriaceae.id.811	-0.0498855	0.0112446	9.77381e-06	Hypothyroidism	0.1109	0.07175	0.1224
rs1816223	A	G	family.Coriobacteriaceae.id.811	-0.0586265	0.0129006	4.84114e-06	Hypothyroidism	-0.08408	0.07376	0.2543
rs240104	T	C	family.Coriobacteriaceae.id.811	-0.0603429	0.0126849	1.51603e-06	Hypothyroidism	0.002805	0.1029	0.9782
rs2442778	G	A	family.Coriobacteriaceae.id.811	-0.116408	0.0258545	9.02703e-06	Hypothyroidism	-0.2299	0.09476	0.01527
rs3025411	A	G	family.Coriobacteriaceae.id.811	0.0926543	0.0209468	8.26912e-06	Hypothyroidism	-0.2112	0.2555	0.4084
rs34739816	G	T	family.Coriobacteriaceae.id.811	0.0965017	0.0207666	3.88358e-06	Hypothyroidism	0.5063	0.2928	0.0837394
rs62448869	T	A	family.Coriobacteriaceae.id.811	-0.0486059	0.0108982	7.87276e-06	Hypothyroidism	-0.0441	0.06981	0.527499
rs67561917	A	G	family.Coriobacteriaceae.id.811	-0.0714367	0.0154113	5.39129e-06	Hypothyroidism	-0.0003411	0.1222	0.9978
rs719099	A	G	family.Coriobacteriaceae.id.811	0.0778402	0.0155815	5.43317e-07	Hypothyroidism	-0.01293	0.07863	0.8694
rs76779974	C	G	family.Coriobacteriaceae.id.811	0.0774888	0.0171877	5.63091e-06	Hypothyroidism	-0.1767	0.1809	0.3287
rs8010111	G	A	family.Coriobacteriaceae.id.811	-0.103377	0.0229286	6.89624e-06	Hypothyroidism	0.09203	0.09196	0.3169
rs112893842	T	C	family.Defluviitaleaceae.id.1924	0.110761	0.0232545	2.75032e-06	Hypothyroidism	-0.1381	0.1104	0.2109
rs1582238	T	C	family.Defluviitaleaceae.id.1924	0.0801923	0.0167061	1.692e-06	Hypothyroidism	-0.02797	0.0675	0.6786
rs17051335	C	T	family.Defluviitaleaceae.id.1924	-0.134314	0.0292201	4.58117e-06	Hypothyroidism	0.01288	0.1191	0.9139
rs1908593	T	C	family.Defluviitaleaceae.id.1924	0.070223	0.0156601	7.859e-06	Hypothyroidism	0.01772	0.06746	0.7927
rs28696126	A	T	family.Defluviitaleaceae.id.1924	-0.107106	0.0238173	5.56327e-06	Hypothyroidism	-0.02518	0.1338	0.8507
rs4344384	G	T	family.Defluviitaleaceae.id.1924	0.0708803	0.0156121	5.86011e-06	Hypothyroidism	0.1148	0.06719	0.0876093
rs4677103	A	G	family.Defluviitaleaceae.id.1924	0.0977203	0.0197033	9.42189e-07	Hypothyroidism	-0.1724	0.08452	0.0413504
rs540220	T	C	family.Defluviitaleaceae.id.1924	-0.123954	0.0289814	9.48137e-06	Hypothyroidism	0.19	0.1289	0.1407
rs55658617	T	C	family.Defluviitaleaceae.id.1924	0.177314	0.0361845	1.40608e-06	Hypothyroidism	0.0686	0.2366	0.7718
rs72731813	C	T	family.Defluviitaleaceae.id.1924	-0.149751	0.0293415	2.75777e-07	Hypothyroidism	0.3657	0.2342	0.1184
rs9608282	T	G	family.Defluviitaleaceae.id.1924	0.139014	0.0299429	4.60831e-06	Hypothyroidism	-0.2555	0.1085	0.01859
rs9725395	A	G	family.Defluviitaleaceae.id.1924	-0.138357	0.0295185	3.4137e-06	Hypothyroidism	0.2972	0.2245	0.1856
rs112381107	C	T	family.Desulfovibrionaceae.id.3169	0.211435	0.0456962	2.81875e-06	Hypothyroidism	-0.106	0.154	0.4912
rs11599763	T	C	family.Desulfovibrionaceae.id.3169	-0.0555931	0.0117493	2.49704e-06	Hypothyroidism	0.01586	0.07011	0.8211
rs16851319	G	C	family.Desulfovibrionaceae.id.3169	-0.0732697	0.0150964	2.39649e-06	Hypothyroidism	-0.01857	0.09694	0.8481
rs17791387	A	G	family.Desulfovibrionaceae.id.3169	-0.0729251	0.0154381	2.09678e-06	Hypothyroidism	0.005708	0.08209	0.9446
rs2692012	A	G	family.Desulfovibrionaceae.id.3169	0.114231	0.0253568	1.5639e-06	Hypothyroidism	-0.04483	0.1058	0.6718
rs2838334	G	A	family.Desulfovibrionaceae.id.3169	0.0571419	0.012423	3.82375e-06	Hypothyroidism	-0.02899	0.07148	0.685001
rs3935584	C	T	family.Desulfovibrionaceae.id.3169	-0.0525838	0.0115757	6.78137e-06	Hypothyroidism	0.01156	0.07086	0.8705
rs4506934	C	T	family.Desulfovibrionaceae.id.3169	-0.0943381	0.020138	3.16043e-06	Hypothyroidism	-0.05012	0.08704	0.5647
rs6058181	C	T	family.Desulfovibrionaceae.id.3169	0.0834742	0.0166111	2.69912e-07	Hypothyroidism	0.1403	0.08288	0.090469
rs7164160	A	T	family.Desulfovibrionaceae.id.3169	-0.0574455	0.0129468	7.3435e-06	Hypothyroidism	-0.0354	0.08096	0.661899
rs72647048	T	C	family.Desulfovibrionaceae.id.3169	-0.0770089	0.017089	9.60885e-06	Hypothyroidism	0.01054	0.08945	0.9062
rs9928243	C	A	family.Desulfovibrionaceae.id.3169	-0.0541732	0.0117819	4.48478e-06	Hypothyroidism	-0.02354	0.06774	0.7281
rs11026530	T	C	family.Enterobacteriaceae.id.3469	0.0822408	0.0186379	9.42684e-06	Hypothyroidism	-0.01504	0.09067	0.8682
rs111229068	A	T	family.Enterobacteriaceae.id.3469	0.110561	0.0241719	3.65356e-06	Hypothyroidism	-0.1142	0.2496	0.647301
rs2374342	C	A	family.Enterobacteriaceae.id.3469	0.0582927	0.0126195	4.51618e-06	Hypothyroidism	0.000443	0.06687	0.9947
rs35673018	G	A	family.Enterobacteriaceae.id.3469	0.0899642	0.0202934	7.63109e-06	Hypothyroidism	-0.03156	0.07565	0.6766
rs4792380	A	T	family.Enterobacteriaceae.id.3469	0.115598	0.0257683	9.48974e-06	Hypothyroidism	0.04512	0.1106	0.6834
rs504442	T	G	family.Enterobacteriaceae.id.3469	0.084159	0.0189479	5.17092e-06	Hypothyroidism	0.0001765	0.0918	0.9985
rs61973590	C	G	family.Enterobacteriaceae.id.3469	-0.0605392	0.0133696	8.5354e-06	Hypothyroidism	0.02488	0.0759	0.7431
rs62210023	A	G	family.Enterobacteriaceae.id.3469	0.0606754	0.0130125	3.13163e-06	Hypothyroidism	-0.07548	0.07174	0.2927
rs78143293	A	G	family.Enterobacteriaceae.id.3469	-0.0848521	0.0170415	1.19564e-06	Hypothyroidism	-0.06165	0.09249	0.5051
rs79757635	C	A	family.Enterobacteriaceae.id.3469	0.0758597	0.0171286	9.31857e-06	Hypothyroidism	0.1929	0.09696	0.0466702
rs80319214	C	G	family.Enterobacteriaceae.id.3469	0.0990404	0.0215877	6.95307e-06	Hypothyroidism	-0.09327	0.1277	0.465
rs1074800	A	G	family.Erysipelotrichaceae.id.2149	0.0492438	0.010887	6.14583e-06	Hypothyroidism	-0.05764	0.07977	0.47
rs10781552	C	T	family.Erysipelotrichaceae.id.2149	-0.0552212	0.0116074	2.33114e-06	Hypothyroidism	0.09306	0.07654	0.224
rs17530232	A	G	family.Erysipelotrichaceae.id.2149	0.10305	0.0224648	2.79123e-06	Hypothyroidism	0.05458	0.1579	0.7296
rs1884466	C	T	family.Erysipelotrichaceae.id.2149	-0.0475363	0.0106939	9.52701e-06	Hypothyroidism	-0.1307	0.06986	0.0612802
rs2300774	G	A	family.Erysipelotrichaceae.id.2149	0.0524152	0.0106784	8.95466e-07	Hypothyroidism	-0.1008	0.06635	0.1286
rs290833	T	G	family.Erysipelotrichaceae.id.2149	-0.0497374	0.0111376	8.029e-06	Hypothyroidism	0.03461	0.07452	0.6423
rs35161940	T	C	family.Erysipelotrichaceae.id.2149	-0.0806041	0.0167641	1.8451e-06	Hypothyroidism	0.09286	0.08694	0.2854
rs4078432	C	T	family.Erysipelotrichaceae.id.2149	-0.0608929	0.0133764	4.23104e-06	Hypothyroidism	0.0155	0.08127	0.8487
rs56970041	T	G	family.Erysipelotrichaceae.id.2149	0.0724144	0.0164471	5.40344e-06	Hypothyroidism	-0.2184	0.1011	0.03079
rs62504403	C	T	family.Erysipelotrichaceae.id.2149	0.0681159	0.0127883	1.12265e-07	Hypothyroidism	-0.004168	0.08666	0.9616
rs7234058	T	C	family.Erysipelotrichaceae.id.2149	-0.0945759	0.0194091	9.12341e-07	Hypothyroidism	-0.2649	0.2573	0.3033
rs7826267	T	G	family.Erysipelotrichaceae.id.2149	-0.0839071	0.0199131	9.28449e-06	Hypothyroidism	-0.07441	0.1123	0.5078
rs8003149	C	T	family.Erysipelotrichaceae.id.2149	0.0538798	0.0116888	4.08475e-06	Hypothyroidism	0.1001	0.06981	0.1518
rs10759623	C	T	family.FamilyXI.id.1936	-0.162115	0.032151	5.78312e-07	Hypothyroidism	0.0659	0.07079	0.3519
rs11547158	A	G	family.FamilyXI.id.1936	-0.177599	0.0372795	2.70219e-06	Hypothyroidism	0.1715	0.1041	0.09941
rs17379710	T	C	family.FamilyXI.id.1936	-0.116383	0.0252125	3.97107e-06	Hypothyroidism	0.1979	0.07034	0.004897
rs2155352	A	G	family.FamilyXI.id.1936	-0.150538	0.0302319	6.63432e-07	Hypothyroidism	-0.07133	0.07634	0.3501
rs2156611	T	C	family.FamilyXI.id.1936	-0.112486	0.0251099	9.42661e-06	Hypothyroidism	0.06252	0.06863	0.3623
rs3733511	A	G	family.FamilyXI.id.1936	0.128253	0.0274718	3.38554e-06	Hypothyroidism	0.0131	0.07729	0.8654
rs488164	T	G	family.FamilyXI.id.1936	0.117998	0.025516	4.79785e-06	Hypothyroidism	-0.01995	0.06843	0.7706
rs6025153	G	C	family.FamilyXI.id.1936	0.118619	0.0261969	7.07084e-06	Hypothyroidism	-0.09482	0.06792	0.1627
rs697771	A	G	family.FamilyXI.id.1936	-0.117677	0.0251491	3.19372e-06	Hypothyroidism	-0.01381	0.06813	0.8393
rs78222136	G	C	family.FamilyXI.id.1936	0.224835	0.0511672	8.41266e-06	Hypothyroidism	-0.1246	0.1566	0.4263
rs10404377	C	A	family.FamilyXIII.id.1957	-0.0503183	0.011165	6.99027e-06	Hypothyroidism	0.04067	0.07421	0.5836
rs118170811	A	G	family.FamilyXIII.id.1957	0.151619	0.0317112	1.80357e-06	Hypothyroidism	-0.03412	0.1918	0.8588
rs12643275	A	T	family.FamilyXIII.id.1957	-0.0550907	0.0116474	2.41523e-06	Hypothyroidism	0.04718	0.07414	0.5246
rs12904405	A	G	family.FamilyXIII.id.1957	-0.0851896	0.0192688	7.67412e-06	Hypothyroidism	0.05182	0.1096	0.6362
rs1887048	G	A	family.FamilyXIII.id.1957	0.0579979	0.0129602	9.65391e-06	Hypothyroidism	-0.0946	0.07727	0.2209
rs1999289	A	T	family.FamilyXIII.id.1957	-0.0637366	0.013927	2.53805e-06	Hypothyroidism	-0.02949	0.08131	0.7168
rs3098182	G	T	family.FamilyXIII.id.1957	0.0508511	0.011014	4.04024e-06	Hypothyroidism	0.01549	0.06769	0.819
rs482905	G	T	family.FamilyXIII.id.1957	0.0596528	0.012717	3.72345e-06	Hypothyroidism	-0.03326	0.08588	0.698601
rs6501525	A	G	family.FamilyXIII.id.1957	0.0561559	0.0115587	1.23726e-06	Hypothyroidism	-0.005487	0.08071	0.9458
rs66753613	G	A	family.FamilyXIII.id.1957	0.0651136	0.0144251	8.08288e-06	Hypothyroidism	-0.1138	0.08985	0.2052
rs6797051	C	T	family.FamilyXIII.id.1957	-0.0805984	0.0171364	4.89281e-06	Hypothyroidism	0.09882	0.097	0.3083
rs7076829	T	A	family.FamilyXIII.id.1957	-0.0516394	0.0112313	4.76089e-06	Hypothyroidism	0.1254	0.07565	0.09749
rs7514702	T	C	family.FamilyXIII.id.1957	-0.0663236	0.0141626	3.91642e-06	Hypothyroidism	-0.01237	0.07457	0.8682
rs10402491	C	T	family.Lachnospiraceae.id.1987	0.0661701	0.014851	7.58351e-06	Hypothyroidism	-0.06799	0.08195	0.4068
rs11139361	T	C	family.Lachnospiraceae.id.1987	0.0494463	0.0110503	4.26262e-06	Hypothyroidism	-0.05798	0.06688	0.386
rs112040820	A	G	family.Lachnospiraceae.id.1987	0.0549584	0.0117086	2.41836e-06	Hypothyroidism	0.0719	0.0822	0.3817
rs11755180	C	G	family.Lachnospiraceae.id.1987	-0.049227	0.0104894	2.68982e-06	Hypothyroidism	-0.009703	0.06678	0.8845
rs11841382	G	T	family.Lachnospiraceae.id.1987	-0.0718128	0.017462	9.57773e-06	Hypothyroidism	0.03096	0.08713	0.722301
rs11979110	T	C	family.Lachnospiraceae.id.1987	-0.0500924	0.0105069	1.81843e-06	Hypothyroidism	0.1166	0.06711	0.0823095
rs1205443	A	G	family.Lachnospiraceae.id.1987	0.0501415	0.0112157	7.28844e-06	Hypothyroidism	-0.03477	0.071	0.6243
rs12760724	A	C	family.Lachnospiraceae.id.1987	-0.0484566	0.0107934	7.26734e-06	Hypothyroidism	-0.1174	0.06992	0.0931408
rs13005175	A	G	family.Lachnospiraceae.id.1987	0.0993483	0.0218395	8.37071e-06	Hypothyroidism	-0.01684	0.1134	0.8819
rs146660815	T	C	family.Lachnospiraceae.id.1987	-0.215114	0.0476778	6.53238e-06	Hypothyroidism	0.01472	0.3467	0.9661
rs2159863	A	G	family.Lachnospiraceae.id.1987	-0.0585831	0.0128742	3.69557e-06	Hypothyroidism	0.09139	0.08923	0.3058
rs2910921	T	C	family.Lachnospiraceae.id.1987	0.160302	0.035832	8.41974e-06	Hypothyroidism	-0.1278	0.1048	0.2227
rs3127230	C	T	family.Lachnospiraceae.id.1987	-0.0503537	0.0112201	6.20325e-06	Hypothyroidism	-0.0268	0.08294	0.7466
rs35524804	T	C	family.Lachnospiraceae.id.1987	-0.0607481	0.0125216	2.44999e-06	Hypothyroidism	-0.2178	0.1289	0.0909599
rs7359994	T	C	family.Lachnospiraceae.id.1987	-0.0503142	0.0112482	5.35899e-06	Hypothyroidism	0.03482	0.08058	0.665701
rs79086868	T	C	family.Lachnospiraceae.id.1987	0.0776723	0.0164472	3.01422e-06	Hypothyroidism	0.07332	0.1035	0.4787
rs959845	C	T	family.Lachnospiraceae.id.1987	-0.0493666	0.0107801	5.1695e-06	Hypothyroidism	-0.08435	0.07325	0.2495
rs9929145	G	A	family.Lachnospiraceae.id.1987	-0.125721	0.0245233	2.83594e-07	Hypothyroidism	-0.3223	0.2068	0.1192
rs11674854	C	T	family.Lactobacillaceae.id.1836	-0.0830224	0.0175267	2.59545e-06	Hypothyroidism	-0.1148	0.07623	0.1321
rs1530559	G	A	family.Lactobacillaceae.id.1836	0.0772453	0.0176921	9.65254e-06	Hypothyroidism	-0.07807	0.07803	0.3171
rs1590596	C	G	family.Lactobacillaceae.id.1836	-0.10381	0.0220135	3.89936e-06	Hypothyroidism	-0.1771	0.09889	0.0733601
rs16861661	G	A	family.Lactobacillaceae.id.1836	-0.193287	0.0379293	2.70131e-07	Hypothyroidism	0.036	0.09028	0.6901
rs328312	T	A	family.Lactobacillaceae.id.1836	0.082529	0.0168225	8.69117e-07	Hypothyroidism	0.003859	0.06909	0.9555
rs6092149	A	T	family.Lactobacillaceae.id.1836	-0.0825646	0.0170282	1.38158e-06	Hypothyroidism	0.004224	0.06643	0.9493
rs62314653	C	A	family.Lactobacillaceae.id.1836	0.177082	0.0392269	6.5919e-06	Hypothyroidism	0.1528	0.1482	0.3023
rs74599091	A	G	family.Lactobacillaceae.id.1836	0.191613	0.0425039	7.69522e-06	Hypothyroidism	0.1212	0.2324	0.601999
rs768253	T	G	family.Lactobacillaceae.id.1836	-0.0792344	0.0170604	3.60763e-06	Hypothyroidism	-0.0239	0.06601	0.7173
rs77478751	A	G	family.Lactobacillaceae.id.1836	-0.219178	0.0473566	5.95946e-06	Hypothyroidism	-0.4376	0.234	0.0615007
rs921925	A	C	family.Lactobacillaceae.id.1836	0.0999419	0.0201687	5.77195e-07	Hypothyroidism	-0.0005014	0.0755	0.9947
rs9345899	A	G	family.Lactobacillaceae.id.1836	-0.124042	0.0278946	9.4459e-06	Hypothyroidism	0.2897	0.09862	0.003312
rs10202904	T	G	family.Methanobacteriaceae.id.121	-0.121754	0.0235357	3.0143e-07	Hypothyroidism	-0.06401	0.06689	0.3386
rs10424197	G	A	family.Methanobacteriaceae.id.121	-0.111274	0.0247517	9.27887e-06	Hypothyroidism	-0.02401	0.069	0.7278
rs11018665	A	T	family.Methanobacteriaceae.id.121	0.111465	0.0250516	6.51864e-06	Hypothyroidism	-0.08423	0.07409	0.2556
rs12825290	C	G	family.Methanobacteriaceae.id.121	-0.216781	0.0493496	6.07567e-06	Hypothyroidism	-0.1029	0.1894	0.587
rs4257531	G	A	family.Methanobacteriaceae.id.121	0.164498	0.0364959	7.44344e-06	Hypothyroidism	0.3676	0.1458	0.0117001
rs56131665	G	A	family.Methanobacteriaceae.id.121	0.178661	0.039298	6.17992e-06	Hypothyroidism	0.1117	0.1879	0.5521
rs6508769	T	C	family.Methanobacteriaceae.id.121	0.153519	0.0344519	8.22529e-06	Hypothyroidism	0.008323	0.08527	0.9222
rs6776814	T	C	family.Methanobacteriaceae.id.121	-0.199566	0.0411825	1.63062e-06	Hypothyroidism	0.2968	0.1655	0.0729794
rs73068003	G	T	family.Methanobacteriaceae.id.121	-0.15814	0.0351803	8.44583e-06	Hypothyroidism	-0.09969	0.09295	0.2835
rs73457410	A	G	family.Methanobacteriaceae.id.121	0.21534	0.0436695	1.40855e-06	Hypothyroidism	0.1569	0.09856	0.1114
rs75208022	C	T	family.Methanobacteriaceae.id.121	-0.227245	0.048763	5.92103e-06	Hypothyroidism	-0.3749	0.2127	0.0780207
rs894996	C	A	family.Methanobacteriaceae.id.121	0.216999	0.0449076	1.87557e-06	Hypothyroidism	0.07233	0.1046	0.4891
rs111966731	T	C	family.Oxalobacteraceae.id.2966	0.204031	0.0445746	4.56318e-06	Hypothyroidism	0.03806	0.1271	0.7647
rs11246212	T	C	family.Oxalobacteraceae.id.2966	0.13607	0.0291797	4.50836e-06	Hypothyroidism	-0.01328	0.08893	0.8813
rs12002250	A	C	family.Oxalobacteraceae.id.2966	0.196145	0.044523	5.53202e-06	Hypothyroidism	-0.03946	0.2261	0.8614
rs12509763	C	G	family.Oxalobacteraceae.id.2966	-0.16332	0.0360823	8.04848e-06	Hypothyroidism	0.006743	0.09408	0.9429
rs1569853	T	C	family.Oxalobacteraceae.id.2966	-0.140043	0.0281704	7.45179e-07	Hypothyroidism	0.08663	0.1366	0.5259
rs17138946	G	T	family.Oxalobacteraceae.id.2966	-0.189444	0.0430248	8.09008e-06	Hypothyroidism	-0.08314	0.2118	0.6946
rs36057338	G	T	family.Oxalobacteraceae.id.2966	0.181604	0.0398742	6.25787e-06	Hypothyroidism	-0.03386	0.1047	0.746299
rs4428215	G	A	family.Oxalobacteraceae.id.2966	0.12561	0.0230053	4.87931e-08	Hypothyroidism	-0.06316	0.06795	0.3526
rs561239	A	G	family.Oxalobacteraceae.id.2966	0.105525	0.0236769	7.1938e-06	Hypothyroidism	0.001524	0.1017	0.988
rs6000536	C	T	family.Oxalobacteraceae.id.2966	-0.118383	0.0241355	7.38718e-07	Hypothyroidism	0.07737	0.1344	0.5647
rs62435498	C	A	family.Oxalobacteraceae.id.2966	0.181521	0.0400608	7.45831e-06	Hypothyroidism	-0.2366	0.1341	0.0776801
rs736744	C	T	family.Oxalobacteraceae.id.2966	0.105642	0.0200648	1.49416e-07	Hypothyroidism	0.02643	0.07005	0.7059
rs7993559	C	A	family.Oxalobacteraceae.id.2966	0.0921059	0.0201114	5.03729e-06	Hypothyroidism	-0.03528	0.06878	0.608001
rs80330081	A	C	family.Oxalobacteraceae.id.2966	-0.18756	0.0423688	6.63998e-06	Hypothyroidism	0.2156	0.1759	0.2202
rs934049	G	A	family.Oxalobacteraceae.id.2966	0.109751	0.0238636	4.21147e-06	Hypothyroidism	0.1228	0.1259	0.3293
rs10840326	C	G	family.Pasteurellaceae.id.3689	-0.0717634	0.0149229	1.43842e-06	Hypothyroidism	-0.1073	0.06674	0.1078
rs10965428	C	A	family.Pasteurellaceae.id.3689	-0.119902	0.0258219	4.29151e-06	Hypothyroidism	-0.2287	0.1033	0.0268102
rs111582866	G	A	family.Pasteurellaceae.id.3689	-0.113957	0.0256403	7.06627e-06	Hypothyroidism	-0.04658	0.1158	0.6876
rs12050685	A	G	family.Pasteurellaceae.id.3689	-0.0670948	0.015239	9.18513e-06	Hypothyroidism	-0.003348	0.07233	0.9631
rs12191680	C	G	family.Pasteurellaceae.id.3689	0.102214	0.0197189	3.049e-07	Hypothyroidism	-0.05829	0.1011	0.5642
rs16970009	A	G	family.Pasteurellaceae.id.3689	0.187381	0.0429572	7.31531e-06	Hypothyroidism	-0.1014	0.1157	0.3809
rs35510	A	G	family.Pasteurellaceae.id.3689	0.122729	0.0264958	4.01576e-06	Hypothyroidism	-0.04946	0.1518	0.744501
rs4822728	T	C	family.Pasteurellaceae.id.3689	0.0685479	0.0149032	4.71847e-06	Hypothyroidism	-0.01602	0.06996	0.8189
rs6092684	A	T	family.Pasteurellaceae.id.3689	0.0684647	0.014674	3.44059e-06	Hypothyroidism	0.124	0.07079	0.0797297
rs62568866	T	A	family.Pasteurellaceae.id.3689	-0.118018	0.0259206	7.22663e-06	Hypothyroidism	0.1618	0.2128	0.4469
rs6972479	A	G	family.Pasteurellaceae.id.3689	-0.0781862	0.0175366	7.74817e-06	Hypothyroidism	-0.03056	0.1055	0.771999
rs72756943	G	A	family.Pasteurellaceae.id.3689	0.13988	0.0303029	3.35218e-06	Hypothyroidism	-0.2324	0.1666	0.1631
rs73139353	A	C	family.Pasteurellaceae.id.3689	-0.222573	0.0484634	8.71314e-06	Hypothyroidism	0.1839	0.1875	0.3267
rs731534	C	G	family.Pasteurellaceae.id.3689	-0.0986502	0.0216316	9.46292e-06	Hypothyroidism	-0.1134	0.07512	0.1311
rs76022354	C	T	family.Pasteurellaceae.id.3689	0.24289	0.0500406	1.82858e-06	Hypothyroidism	-0.1946	0.1404	0.1657
rs9382510	C	T	family.Pasteurellaceae.id.3689	-0.0881865	0.0169965	2.476e-07	Hypothyroidism	0.05999	0.06836	0.3802
rs9895850	T	C	family.Pasteurellaceae.id.3689	-0.176406	0.041017	9.08251e-06	Hypothyroidism	0.02635	0.1237	0.8313
rs9938097	T	C	family.Pasteurellaceae.id.3689	-0.0710386	0.0158024	8.22604e-06	Hypothyroidism	0.06377	0.07035	0.3647
rs117452796	A	G	family.Peptococcaceae.id.2024	-0.257982	0.0549569	3.15296e-06	Hypothyroidism	-0.04142	0.2166	0.8483
rs12144792	C	T	family.Peptococcaceae.id.2024	0.064399	0.0141246	5.82242e-06	Hypothyroidism	0.02643	0.06954	0.7039
rs12634826	T	G	family.Peptococcaceae.id.2024	-0.0739885	0.0150931	1.01109e-06	Hypothyroidism	-0.02893	0.07238	0.6894
rs12992764	T	G	family.Peptococcaceae.id.2024	0.0684213	0.0141137	1.46158e-06	Hypothyroidism	0.03156	0.07327	0.6666
rs150600492	A	C	family.Peptococcaceae.id.2024	0.135774	0.0289757	2.31305e-06	Hypothyroidism	-0.05584	0.1753	0.7501
rs35703006	G	T	family.Peptococcaceae.id.2024	0.0812655	0.0164355	4.94775e-07	Hypothyroidism	0.1641	0.07741	0.0340001
rs4990837	A	G	family.Peptococcaceae.id.2024	0.0910387	0.0185869	1.74194e-06	Hypothyroidism	-0.1284	0.1075	0.2326
rs75430375	C	T	family.Peptococcaceae.id.2024	-0.147941	0.0317498	3.40849e-06	Hypothyroidism	0.03219	0.1206	0.7896
rs75898026	A	G	family.Peptococcaceae.id.2024	-0.0821779	0.0173541	2.0221e-06	Hypothyroidism	-0.02901	0.07956	0.7154
rs10805326	G	A	family.Peptostreptococcaceae.id.2042	0.0566637	0.012276	4.03396e-06	Hypothyroidism	0.1197	0.07075	0.0906609
rs117020988	C	T	family.Peptostreptococcaceae.id.2042	0.182411	0.0372126	1.02794e-06	Hypothyroidism	-0.03673	0.1071	0.731601
rs12377846	C	A	family.Peptostreptococcaceae.id.2042	-0.252	0.0511627	7.26254e-07	Hypothyroidism	-0.09287	0.1475	0.528799
rs12986312	T	G	family.Peptostreptococcaceae.id.2042	0.0571818	0.0125947	5.76718e-06	Hypothyroidism	-0.01303	0.06882	0.8498
rs1467258	G	A	family.Peptostreptococcaceae.id.2042	0.072584	0.0162321	7.89804e-06	Hypothyroidism	-0.06922	0.08573	0.4195
rs1520207	C	T	family.Peptostreptococcaceae.id.2042	0.0525658	0.0112476	3.16548e-06	Hypothyroidism	-0.1627	0.06808	0.0168298
rs2644627	C	G	family.Peptostreptococcaceae.id.2042	-0.0558506	0.011224	6.33336e-07	Hypothyroidism	-0.00288	0.07119	0.9677
rs4692811	C	T	family.Peptostreptococcaceae.id.2042	0.0642075	0.0126913	4.21123e-07	Hypothyroidism	0.03445	0.06969	0.621101
rs59865771	C	T	family.Peptostreptococcaceae.id.2042	-0.0573764	0.0127192	7.69029e-06	Hypothyroidism	-0.02097	0.06776	0.756901
rs59987323	C	T	family.Peptostreptococcaceae.id.2042	-0.0537078	0.011443	2.70082e-06	Hypothyroidism	-0.1622	0.07639	0.0336899
rs61841503	G	A	family.Peptostreptococcaceae.id.2042	0.0919658	0.0161331	9.8012e-09	Hypothyroidism	0.06156	0.09044	0.4961
rs6721459	A	G	family.Peptostreptococcaceae.id.2042	0.0509823	0.0111975	5.07756e-06	Hypothyroidism	-0.02847	0.06744	0.672901
rs76982728	T	C	family.Peptostreptococcaceae.id.2042	0.124203	0.0266923	3.24058e-06	Hypothyroidism	-0.07285	0.0996	0.4645
rs77540684	T	G	family.Peptostreptococcaceae.id.2042	0.106725	0.0245638	8.13712e-06	Hypothyroidism	0.1963	0.1239	0.113
rs9573937	A	G	family.Peptostreptococcaceae.id.2042	-0.0693637	0.0142907	1.70589e-06	Hypothyroidism	-0.1442	0.108	0.1816
rs10119172	C	G	family.Porphyromonadaceae.id.943	-0.0737324	0.014259	1.32426e-07	Hypothyroidism	0.05723	0.08904	0.5204
rs10762312	G	A	family.Porphyromonadaceae.id.943	-0.052368	0.0118814	8.70354e-06	Hypothyroidism	-0.1315	0.074	0.0754692
rs10858364	G	T	family.Porphyromonadaceae.id.943	0.055316	0.012085	4.31063e-06	Hypothyroidism	0.2105	0.09165	0.0216401
rs17065783	A	G	family.Porphyromonadaceae.id.943	-0.059133	0.0122235	1.79351e-06	Hypothyroidism	0.05434	0.07346	0.459501
rs1980561	A	G	family.Porphyromonadaceae.id.943	-0.0485289	0.0109284	8.94542e-06	Hypothyroidism	-0.01262	0.06772	0.8521
rs3111851	C	G	family.Porphyromonadaceae.id.943	0.0581896	0.0121147	2.19497e-06	Hypothyroidism	0.1596	0.0939	0.08916
rs35233670	T	C	family.Porphyromonadaceae.id.943	-0.0473576	0.010602	7.90987e-06	Hypothyroidism	0.08642	0.07472	0.2474
rs35961441	A	C	family.Porphyromonadaceae.id.943	0.0915257	0.0207306	8.37393e-06	Hypothyroidism	0.1215	0.1148	0.2899
rs6953849	A	G	family.Porphyromonadaceae.id.943	0.0718149	0.0150724	2.4448e-06	Hypothyroidism	0.1119	0.09346	0.2314
rs7330827	T	C	family.Porphyromonadaceae.id.943	-0.103842	0.0237355	8.04891e-06	Hypothyroidism	-0.3181	0.2968	0.2838
rs864093	A	C	family.Porphyromonadaceae.id.943	-0.0527939	0.0117499	9.598e-06	Hypothyroidism	-0.05855	0.07466	0.4329
rs10131942	C	G	family.Prevotellaceae.id.960	0.0701212	0.0158326	8.60821e-06	Hypothyroidism	0.11	0.09462	0.2452
rs12057990	C	T	family.Prevotellaceae.id.960	0.0589878	0.0132268	8.9748e-06	Hypothyroidism	0.1418	0.08443	0.0931494
rs12118202	T	C	family.Prevotellaceae.id.960	-0.0751986	0.0147265	5.54234e-07	Hypothyroidism	0.09251	0.06997	0.1862
rs13069367	A	C	family.Prevotellaceae.id.960	-0.0539768	0.0119687	7.39489e-06	Hypothyroidism	-0.08879	0.06732	0.1872
rs148376875	T	G	family.Prevotellaceae.id.960	0.084515	0.0179163	2.08029e-06	Hypothyroidism	0.02536	0.1651	0.878
rs2206482	T	G	family.Prevotellaceae.id.960	-0.0569105	0.0117486	1.30377e-06	Hypothyroidism	0.1208	0.07875	0.1252
rs2278540	G	A	family.Prevotellaceae.id.960	0.0554249	0.0123265	8.43592e-06	Hypothyroidism	-0.06804	0.07774	0.3815
rs34071565	T	A	family.Prevotellaceae.id.960	-0.1567	0.0347882	5.60147e-06	Hypothyroidism	-0.1844	0.2413	0.4447
rs3758087	T	C	family.Prevotellaceae.id.960	0.0564199	0.0124655	8.60581e-06	Hypothyroidism	0.13	0.06781	0.0551798
rs3860225	A	G	family.Prevotellaceae.id.960	0.083936	0.0167936	5.49682e-07	Hypothyroidism	-0.02965	0.08475	0.726501
rs4493272	T	C	family.Prevotellaceae.id.960	-0.0604992	0.0118027	3.02312e-07	Hypothyroidism	-0.01215	0.07441	0.8703
rs4685827	T	C	family.Prevotellaceae.id.960	-0.0679529	0.0145407	2.77192e-06	Hypothyroidism	-0.06644	0.08264	0.4214
rs7252711	A	G	family.Prevotellaceae.id.960	-0.0740876	0.0161926	5.56586e-06	Hypothyroidism	-0.004283	0.1089	0.9686
rs7975087	C	A	family.Prevotellaceae.id.960	-0.0601448	0.0135454	7.59459e-06	Hypothyroidism	0.02794	0.07174	0.696899
rs912860	G	A	family.Prevotellaceae.id.960	-0.229046	0.0483124	9.2992e-07	Hypothyroidism	0.2454	0.2499	0.3262
rs9586501	G	A	family.Prevotellaceae.id.960	0.0592681	0.0127329	2.58988e-06	Hypothyroidism	0.0457	0.06999	0.5138
rs9958960	G	A	family.Prevotellaceae.id.960	-0.0914807	0.0173611	1.06324e-07	Hypothyroidism	-0.02266	0.1027	0.8254
rs1035406	G	A	family.Rhodospirillaceae.id.2717	-0.11354	0.0250863	5.84451e-06	Hypothyroidism	0.1176	0.07657	0.1247
rs11591293	G	T	family.Rhodospirillaceae.id.2717	0.0743184	0.0158724	2.67148e-06	Hypothyroidism	-0.06432	0.08128	0.4287
rs12977163	G	C	family.Rhodospirillaceae.id.2717	0.0730951	0.0163491	7.62595e-06	Hypothyroidism	0.05972	0.07684	0.437
rs13336560	C	T	family.Rhodospirillaceae.id.2717	-0.0701719	0.0158061	9.17333e-06	Hypothyroidism	-0.05698	0.07681	0.4582
rs1549633	A	C	family.Rhodospirillaceae.id.2717	0.0999312	0.0218634	4.70392e-06	Hypothyroidism	0.1429	0.09354	0.1265
rs1923415	A	G	family.Rhodospirillaceae.id.2717	-0.0999238	0.0227326	9.63701e-06	Hypothyroidism	0.02011	0.1303	0.8773
rs3754624	C	T	family.Rhodospirillaceae.id.2717	0.0971389	0.0200064	1.7148e-06	Hypothyroidism	0.0439	0.07547	0.5608
rs4278423	T	C	family.Rhodospirillaceae.id.2717	0.107529	0.0235725	3.12021e-06	Hypothyroidism	-0.09873	0.09948	0.321
rs4822789	G	C	family.Rhodospirillaceae.id.2717	0.0734321	0.0160521	7.00522e-06	Hypothyroidism	0.09215	0.06703	0.1692
rs55876211	C	T	family.Rhodospirillaceae.id.2717	-0.0911851	0.0196395	2.86679e-06	Hypothyroidism	-0.1003	0.07185	0.1626
rs61933850	G	A	family.Rhodospirillaceae.id.2717	0.164808	0.0360647	7.22582e-06	Hypothyroidism	-0.03176	0.1535	0.8361
rs6679026	T	C	family.Rhodospirillaceae.id.2717	0.111984	0.0251088	9.94679e-06	Hypothyroidism	0.03717	0.1103	0.7362
rs7001029	C	T	family.Rhodospirillaceae.id.2717	0.117366	0.0261324	5.3475e-06	Hypothyroidism	0.3064	0.224	0.1714
rs72714493	A	G	family.Rhodospirillaceae.id.2717	0.0816858	0.0180791	7.34924e-06	Hypothyroidism	-0.03003	0.06928	0.6647
rs74354280	C	T	family.Rhodospirillaceae.id.2717	-0.0911896	0.0204907	6.67295e-06	Hypothyroidism	-0.0831	0.09466	0.38
rs76784716	A	G	family.Rhodospirillaceae.id.2717	0.136049	0.0285767	1.48988e-06	Hypothyroidism	0.1433	0.1787	0.4227
rs9813022	A	G	family.Rhodospirillaceae.id.2717	-0.0842444	0.0163583	2.53124e-07	Hypothyroidism	-0.01802	0.06568	0.7838
rs10217435	C	T	family.Rikenellaceae.id.967	-0.0883756	0.0197506	6.5076e-06	Hypothyroidism	-0.1052	0.1234	0.3938
rs10832801	A	C	family.Rikenellaceae.id.967	-0.0534763	0.0122666	7.50417e-06	Hypothyroidism	0.0551	0.07535	0.4646
rs1939881	G	A	family.Rikenellaceae.id.967	-0.105589	0.0206213	5.64373e-07	Hypothyroidism	-0.01667	0.1224	0.8917
rs2447496	G	A	family.Rikenellaceae.id.967	-0.0549203	0.0121904	6.0861e-06	Hypothyroidism	-0.1092	0.08635	0.2059
rs2833282	G	A	family.Rikenellaceae.id.967	0.0711137	0.0156966	4.31106e-06	Hypothyroidism	0.1335	0.1433	0.3515
rs35909684	A	C	family.Rikenellaceae.id.967	-0.0850181	0.0191539	7.09826e-06	Hypothyroidism	0.1396	0.1274	0.2732
rs36021379	A	G	family.Rikenellaceae.id.967	-0.0656005	0.0144903	7.1952e-06	Hypothyroidism	-0.14	0.09532	0.1419
rs4264350	T	C	family.Rikenellaceae.id.967	-0.0526393	0.0108555	1.34832e-06	Hypothyroidism	-0.06185	0.06607	0.3492
rs4783173	C	G	family.Rikenellaceae.id.967	0.0481514	0.0110006	7.0641e-06	Hypothyroidism	0.0003385	0.06823	0.996
rs59663348	G	A	family.Rikenellaceae.id.967	0.0570915	0.0125048	6.12244e-06	Hypothyroidism	0.07452	0.06969	0.2849
rs62532512	C	A	family.Rikenellaceae.id.967	-0.0504257	0.0107399	2.76426e-06	Hypothyroidism	0.03343	0.06886	0.6273
rs67281112	G	C	family.Rikenellaceae.id.967	0.0635814	0.0137451	3.63475e-06	Hypothyroidism	0.003566	0.077	0.9631
rs6744030	C	T	family.Rikenellaceae.id.967	0.0696747	0.0157103	9.31514e-06	Hypothyroidism	-0.02407	0.09908	0.808
rs67705352	T	G	family.Rikenellaceae.id.967	-0.0549688	0.0110534	6.57556e-07	Hypothyroidism	0.03254	0.07143	0.6487
rs6837275	A	G	family.Rikenellaceae.id.967	0.0570355	0.011887	1.447e-06	Hypothyroidism	-0.008153	0.06941	0.9065
rs7242694	C	T	family.Rikenellaceae.id.967	-0.0618674	0.0134882	5.80709e-06	Hypothyroidism	0.1244	0.08074	0.1233
rs77885767	C	T	family.Rikenellaceae.id.967	-0.156209	0.0336482	2.84694e-06	Hypothyroidism	0.1503	0.122	0.2182
rs9389714	C	T	family.Rikenellaceae.id.967	-0.0636841	0.0143416	8.79066e-06	Hypothyroidism	0.04152	0.06971	0.5514
rs9578457	G	A	family.Rikenellaceae.id.967	-0.141478	0.0315848	3.99449e-06	Hypothyroidism	-0.06602	0.1849	0.721099
rs9603208	G	T	family.Rikenellaceae.id.967	0.0821173	0.0159596	1.91801e-07	Hypothyroidism	0.01264	0.07217	0.861
rs10093275	C	T	family.Ruminococcaceae.id.2050	0.0534595	0.011677	5.35228e-06	Hypothyroidism	0.08546	0.07266	0.2395
rs10166469	T	C	family.Ruminococcaceae.id.2050	-0.053336	0.0120209	8.5216e-06	Hypothyroidism	0.02871	0.07907	0.7165
rs1158100	A	G	family.Ruminococcaceae.id.2050	-0.0490539	0.0109865	8.60858e-06	Hypothyroidism	0.01317	0.07977	0.8689
rs1612733	T	C	family.Ruminococcaceae.id.2050	0.108708	0.0238006	4.22436e-06	Hypothyroidism	-0.1469	0.2155	0.4953
rs17376049	T	C	family.Ruminococcaceae.id.2050	0.0848534	0.0172114	7.29619e-07	Hypothyroidism	0.04686	0.1008	0.641899
rs2113833	T	C	family.Ruminococcaceae.id.2050	0.169146	0.0355009	1.14466e-06	Hypothyroidism	0.05804	0.08434	0.4914
rs2426816	T	A	family.Ruminococcaceae.id.2050	-0.0480152	0.0106011	6.04464e-06	Hypothyroidism	-0.02758	0.06796	0.6849
rs3009418	C	A	family.Ruminococcaceae.id.2050	0.0927607	0.0210123	8.69024e-06	Hypothyroidism	0.03599	0.09009	0.6895
rs499272	G	C	family.Ruminococcaceae.id.2050	0.0706431	0.016046	9.29359e-06	Hypothyroidism	0.02748	0.07458	0.7125
rs56199908	T	C	family.Ruminococcaceae.id.2050	-0.199327	0.0410444	1.66414e-06	Hypothyroidism	0.06878	0.1155	0.551501
rs76724913	T	G	family.Ruminococcaceae.id.2050	0.0901053	0.0203104	9.60494e-06	Hypothyroidism	0.01193	0.09575	0.9009
rs10028567	C	T	family.Streptococcaceae.id.1850	-0.0934027	0.0190343	3.72497e-06	Hypothyroidism	-0.03461	0.1062	0.7446
rs11110281	T	C	family.Streptococcaceae.id.1850	-0.130554	0.0225943	1.40137e-08	Hypothyroidism	0.1448	0.1242	0.2434
rs16950051	A	G	family.Streptococcaceae.id.1850	0.107008	0.0236973	5.33808e-06	Hypothyroidism	-0.06049	0.1311	0.6445
rs2370083	G	T	family.Streptococcaceae.id.1850	-0.0842751	0.0184509	4.25666e-06	Hypothyroidism	0.01518	0.1058	0.8859
rs2952251	A	G	family.Streptococcaceae.id.1850	-0.0639298	0.0126525	3.72237e-07	Hypothyroidism	-0.009481	0.07464	0.8989
rs35344081	G	A	family.Streptococcaceae.id.1850	0.0609349	0.0129703	2.63845e-06	Hypothyroidism	-0.01478	0.07527	0.8443
rs395407	G	C	family.Streptococcaceae.id.1850	-0.0826855	0.0172536	1.3256e-06	Hypothyroidism	0.08566	0.1421	0.546799
rs4968759	A	G	family.Streptococcaceae.id.1850	-0.0544035	0.0111271	8.91881e-07	Hypothyroidism	-0.04582	0.06907	0.5071
rs57646748	G	A	family.Streptococcaceae.id.1850	-0.088021	0.019876	7.88359e-06	Hypothyroidism	-0.1071	0.1006	0.2866
rs6563952	G	C	family.Streptococcaceae.id.1850	0.0801931	0.0178576	8.70591e-06	Hypothyroidism	0.08024	0.07549	0.2878
rs6806351	T	C	family.Streptococcaceae.id.1850	-0.0619209	0.0135744	6.93793e-06	Hypothyroidism	0.07821	0.07413	0.2914
rs72739637	A	G	family.Streptococcaceae.id.1850	0.0927983	0.0192021	1.82163e-06	Hypothyroidism	0.02434	0.07995	0.760801
rs76717940	T	A	family.Streptococcaceae.id.1850	0.150606	0.0334079	3.08935e-06	Hypothyroidism	-0.06758	0.2655	0.799
rs77968078	G	A	family.Streptococcaceae.id.1850	-0.0993013	0.0224788	7.9334e-06	Hypothyroidism	-0.07677	0.1262	0.543
rs7916711	A	G	family.Streptococcaceae.id.1850	0.0959639	0.021545	6.32732e-06	Hypothyroidism	0.1229	0.07284	0.0916305
rs957755	T	G	family.Streptococcaceae.id.1850	-0.0642449	0.0142702	7.4151e-06	Hypothyroidism	0.003531	0.07752	0.9637
rs9903102	C	A	family.Streptococcaceae.id.1850	-0.0693015	0.0154096	4.91806e-06	Hypothyroidism	0.08058	0.07896	0.3074
rs11150282	T	C	family.unknownfamily.id.1000001214	0.098235	0.0197127	7.36053e-07	Hypothyroidism	-0.008832	0.06771	0.8962
rs113884518	T	C	family.unknownfamily.id.1000001214	-0.20591	0.0455376	7.73987e-06	Hypothyroidism	0.06131	0.1455	0.6736
rs1221147	T	A	family.unknownfamily.id.1000001214	0.126305	0.0279161	4.8596e-06	Hypothyroidism	-0.1405	0.09761	0.15
rs16851659	G	C	family.unknownfamily.id.1000001214	-0.0895168	0.0186555	1.27024e-06	Hypothyroidism	-0.009182	0.06551	0.8885
rs28678345	T	C	family.unknownfamily.id.1000001214	0.213083	0.0471377	8.05953e-06	Hypothyroidism	0.3075	0.2633	0.2428
rs367480	G	A	family.unknownfamily.id.1000001214	-0.0841649	0.0185948	7.52418e-06	Hypothyroidism	-0.02425	0.06617	0.714
rs4129395	G	A	family.unknownfamily.id.1000001214	0.0904264	0.0185253	1.21742e-06	Hypothyroidism	-0.04147	0.06649	0.5328
rs73074665	A	T	family.unknownfamily.id.1000001214	0.164631	0.0356037	3.6238e-06	Hypothyroidism	-0.06674	0.1338	0.6179
rs789069	A	C	family.unknownfamily.id.1000001214	-0.10413	0.0234459	6.50003e-06	Hypothyroidism	0.0628	0.07295	0.3893
rs79790072	T	C	family.unknownfamily.id.1000001214	0.226103	0.0488017	3.5381e-06	Hypothyroidism	-0.1032	0.2968	0.7281
rs8028558	A	G	family.unknownfamily.id.1000001214	0.08346	0.0188504	9.78236e-06	Hypothyroidism	-0.05708	0.06729	0.3963
rs9864379	T	C	family.unknownfamily.id.1000001214	-0.160521	0.0292752	4.65873e-08	Hypothyroidism	0.2396	0.1347	0.07519
rs10071529	G	C	family.unknownfamily.id.1000005471	0.125105	0.0278674	8.64406e-06	Hypothyroidism	-0.01816	0.09901	0.8545
rs11779863	G	A	family.unknownfamily.id.1000005471	-0.0772768	0.0172171	6.68845e-06	Hypothyroidism	0.001579	0.09821	0.9872
rs12566890	T	G	family.unknownfamily.id.1000005471	-0.103134	0.0241775	8.11201e-06	Hypothyroidism	-0.0501	0.1005	0.6182
rs13100746	C	T	family.unknownfamily.id.1000005471	0.0638979	0.0142685	7.28846e-06	Hypothyroidism	-0.00152	0.07559	0.984
rs17235252	T	C	family.unknownfamily.id.1000005471	-0.122002	0.0255463	2.15879e-06	Hypothyroidism	0.04119	0.09942	0.6786
rs3932485	C	T	family.unknownfamily.id.1000005471	0.0626209	0.0141623	9.92857e-06	Hypothyroidism	-0.1418	0.06622	0.0322099
rs515984	T	C	family.unknownfamily.id.1000005471	-0.0875451	0.0190685	6.61366e-06	Hypothyroidism	0.006558	0.09023	0.9421
rs62188991	G	C	family.unknownfamily.id.1000005471	-0.110864	0.0241355	5.26703e-06	Hypothyroidism	-0.04121	0.2219	0.8527
rs638542	G	A	family.unknownfamily.id.1000005471	-0.070592	0.0157049	5.17285e-06	Hypothyroidism	-0.02717	0.07431	0.7146
rs739151	C	G	family.unknownfamily.id.1000005471	0.0652659	0.0139773	3.09287e-06	Hypothyroidism	0.02875	0.07201	0.6896
rs74603314	T	C	family.unknownfamily.id.1000005471	0.230767	0.0489701	2.27641e-06	Hypothyroidism	0.1445	0.2409	0.5487
rs76373661	G	A	family.unknownfamily.id.1000005471	0.0908218	0.0202986	5.15941e-06	Hypothyroidism	-0.07593	0.07328	0.3001
rs7706512	G	A	family.unknownfamily.id.1000005471	0.0657351	0.0138979	2.27207e-06	Hypothyroidism	0.07551	0.06657	0.2566
rs7801843	A	G	family.unknownfamily.id.1000005471	-0.0869495	0.0194509	9.46882e-06	Hypothyroidism	0.02207	0.09689	0.8198
rs7853673	G	A	family.unknownfamily.id.1000005471	-0.0624389	0.0139833	6.7325e-06	Hypothyroidism	-0.02333	0.06878	0.7345
rs949341	G	A	family.unknownfamily.id.1000005471	0.0656602	0.0147216	7.73282e-06	Hypothyroidism	0.06639	0.08443	0.4317
rs11251024	G	A	family.unknownfamily.id.1000006161	0.104201	0.0206737	6.62801e-07	Hypothyroidism	0.08025	0.08515	0.346
rs11606187	A	G	family.unknownfamily.id.1000006161	-0.154539	0.0326288	3.30586e-06	Hypothyroidism	-0.0651	0.09321	0.4849
rs13219468	G	C	family.unknownfamily.id.1000006161	0.115344	0.0236958	1.40637e-06	Hypothyroidism	-0.09437	0.0764	0.2168
rs13385922	T	C	family.unknownfamily.id.1000006161	0.0929494	0.0201348	3.96829e-06	Hypothyroidism	0.005666	0.06825	0.9338
rs166849	G	A	family.unknownfamily.id.1000006161	0.0911053	0.0202239	7.73898e-06	Hypothyroidism	-0.06714	0.07252	0.3545
rs2172426	C	T	family.unknownfamily.id.1000006161	-0.10212	0.0198947	3.17425e-07	Hypothyroidism	-0.0206	0.06772	0.761001
rs267959	A	G	family.unknownfamily.id.1000006161	0.0988612	0.0209676	2.61993e-06	Hypothyroidism	-0.03953	0.06567	0.5472
rs2930903	C	G	family.unknownfamily.id.1000006161	0.0908335	0.0209434	6.8435e-06	Hypothyroidism	0.03378	0.06732	0.6158
rs4383094	T	C	family.unknownfamily.id.1000006161	0.149188	0.0320662	4.28134e-06	Hypothyroidism	0.1072	0.07801	0.1692
rs55921101	A	T	family.unknownfamily.id.1000006161	-0.109245	0.0236201	4.32139e-06	Hypothyroidism	-0.1089	0.08051	0.1763
rs60583455	T	C	family.unknownfamily.id.1000006161	0.108934	0.021177	2.59578e-07	Hypothyroidism	-0.05013	0.07141	0.4826
rs60775321	T	C	family.unknownfamily.id.1000006161	-0.0962425	0.0213842	7.1046e-06	Hypothyroidism	0.01724	0.07055	0.8069
rs72671304	T	C	family.unknownfamily.id.1000006161	0.172322	0.0370028	3.79578e-06	Hypothyroidism	-0.08691	0.1767	0.6227
rs7911787	G	T	family.unknownfamily.id.1000006161	-0.223071	0.0470232	3.38824e-06	Hypothyroidism	-0.1823	0.1043	0.0804896
rs8126061	T	C	family.unknownfamily.id.1000006161	-0.159135	0.0351904	7.36334e-06	Hypothyroidism	-0.2207	0.2275	0.332
rs9542068	T	C	family.unknownfamily.id.1000006161	0.0990709	0.0218149	6.52339e-06	Hypothyroidism	-0.0308	0.07452	0.679301
rs111810795	C	T	family.Veillonellaceae.id.2172	-0.0867108	0.0180573	1.72927e-06	Hypothyroidism	-0.03544	0.118	0.763999
rs114889439	A	G	family.Veillonellaceae.id.2172	-0.253809	0.0539169	6.19028e-06	Hypothyroidism	-0.2425	0.2024	0.2308
rs11700976	C	A	family.Veillonellaceae.id.2172	0.0503337	0.0113763	9.25376e-06	Hypothyroidism	0.05069	0.0724	0.4838
rs12186441	G	A	family.Veillonellaceae.id.2172	0.208096	0.0453999	4.52857e-06	Hypothyroidism	0.2662	0.2237	0.2341
rs12668619	A	G	family.Veillonellaceae.id.2172	0.055301	0.0117654	2.57364e-06	Hypothyroidism	0.02244	0.06764	0.740099
rs12741784	C	T	family.Veillonellaceae.id.2172	-0.0621452	0.0119266	1.28494e-07	Hypothyroidism	-0.1353	0.08933	0.1299
rs1442060	G	A	family.Veillonellaceae.id.2172	-0.0514024	0.0112125	4.50675e-06	Hypothyroidism	-0.01767	0.07153	0.8049
rs1447205	G	C	family.Veillonellaceae.id.2172	-0.0520689	0.0115656	7.34899e-06	Hypothyroidism	0.06772	0.07354	0.3571
rs1693340	T	C	family.Veillonellaceae.id.2172	0.0818934	0.018245	9.25271e-06	Hypothyroidism	0.1309	0.1102	0.2349
rs2175069	A	G	family.Veillonellaceae.id.2172	-0.0526752	0.0114886	4.63558e-06	Hypothyroidism	0.01694	0.06842	0.8045
rs2561116	T	G	family.Veillonellaceae.id.2172	-0.083617	0.0187159	7.88518e-06	Hypothyroidism	-0.02031	0.1162	0.8613
rs2585520	G	T	family.Veillonellaceae.id.2172	-0.0904972	0.0200428	5.26922e-06	Hypothyroidism	-0.03134	0.1005	0.7552
rs4263802	G	A	family.Veillonellaceae.id.2172	0.050942	0.0114921	7.45003e-06	Hypothyroidism	-0.01442	0.06976	0.8362
rs4461038	A	G	family.Veillonellaceae.id.2172	-0.0554965	0.0119467	3.73474e-06	Hypothyroidism	0.1404	0.08382	0.0940611
rs4797169	T	C	family.Veillonellaceae.id.2172	0.0587799	0.0128297	4.49346e-06	Hypothyroidism	-0.00803	0.08042	0.9205
rs61264131	A	C	family.Veillonellaceae.id.2172	0.202367	0.0464388	6.74544e-06	Hypothyroidism	0.04201	0.1183	0.7226
rs6692542	A	G	family.Veillonellaceae.id.2172	0.0534397	0.0118254	8.67975e-06	Hypothyroidism	-0.02879	0.08132	0.723401
rs6909981	C	T	family.Veillonellaceae.id.2172	-0.0638697	0.0141765	5.47618e-06	Hypothyroidism	-0.0118	0.1038	0.9095
rs75768969	C	G	family.Veillonellaceae.id.2172	-0.0703773	0.0156855	7.19233e-06	Hypothyroidism	0.06627	0.07468	0.3749
rs79535861	A	C	family.Veillonellaceae.id.2172	0.100666	0.0207016	1.57687e-06	Hypothyroidism	-0.1337	0.1043	0.1998
rs9345168	C	A	family.Veillonellaceae.id.2172	0.0509102	0.0113253	8.48887e-06	Hypothyroidism	0.04595	0.06784	0.4982
rs11184341	G	C	family.Verrucomicrobiaceae.id.4036	0.0655301	0.014223	4.13844e-06	Hypothyroidism	0.1198	0.08272	0.1474
rs111862613	T	C	family.Verrucomicrobiaceae.id.4036	0.0907065	0.0196746	3.73127e-06	Hypothyroidism	-0.008849	0.09522	0.926
rs117107102	A	G	family.Verrucomicrobiaceae.id.4036	0.204683	0.0431573	2.91821e-06	Hypothyroidism	0.1486	0.2474	0.5482
rs11729256	T	C	family.Verrucomicrobiaceae.id.4036	0.0749798	0.0150177	6.7309e-07	Hypothyroidism	0.1106	0.06756	0.1015
rs12908520	G	A	family.Verrucomicrobiaceae.id.4036	0.0619104	0.0130946	2.15138e-06	Hypothyroidism	-0.01941	0.06889	0.778099
rs2602429	C	T	family.Verrucomicrobiaceae.id.4036	0.0745516	0.0156195	2.69939e-06	Hypothyroidism	-0.09711	0.0833	0.2437
rs4242783	G	A	family.Verrucomicrobiaceae.id.4036	0.0687992	0.0147694	2.75444e-06	Hypothyroidism	0.02807	0.07934	0.723501
rs4936098	A	G	family.Verrucomicrobiaceae.id.4036	0.0648691	0.0135928	1.12929e-06	Hypothyroidism	0.002374	0.07114	0.9734
rs61779207	G	A	family.Verrucomicrobiaceae.id.4036	-0.0758811	0.0167762	6.63029e-06	Hypothyroidism	-0.08591	0.0867	0.3217
rs74542928	T	C	family.Verrucomicrobiaceae.id.4036	0.112124	0.0236422	1.64613e-06	Hypothyroidism	-0.1937	0.1256	0.1231
rs9349825	A	G	family.Verrucomicrobiaceae.id.4036	-0.0704354	0.0147128	2.51287e-06	Hypothyroidism	0.03575	0.07073	0.6132
rs941682	G	A	family.Verrucomicrobiaceae.id.4036	-0.0631526	0.0143767	9.58114e-06	Hypothyroidism	0.07178	0.08204	0.3816
rs11671100	A	C	family.Victivallaceae.id.2255	-0.160034	0.0349472	4.08042e-06	Hypothyroidism	-0.1226	0.1221	0.3153
rs11764871	G	T	family.Victivallaceae.id.2255	0.127099	0.025656	7.49289e-07	Hypothyroidism	0.1458	0.09321	0.1178
rs2546105	A	T	family.Victivallaceae.id.2255	0.126643	0.0257111	1.02501e-06	Hypothyroidism	-0.0567	0.08208	0.4897
rs2944282	T	C	family.Victivallaceae.id.2255	-0.124197	0.0257026	1.56601e-06	Hypothyroidism	-0.1437	0.07591	0.05837
rs34962571	A	C	family.Victivallaceae.id.2255	-0.186945	0.0418412	6.24824e-06	Hypothyroidism	0.05482	0.1443	0.7039
rs4396289	C	T	family.Victivallaceae.id.2255	-0.152918	0.0288525	1.53782e-07	Hypothyroidism	-0.002345	0.07185	0.974
rs61702987	T	C	family.Victivallaceae.id.2255	0.145501	0.0300007	3.07921e-06	Hypothyroidism	0.04515	0.09606	0.6383
rs62570196	C	T	family.Victivallaceae.id.2255	-0.246101	0.0483077	2.69852e-07	Hypothyroidism	0.0842	0.2275	0.7113
rs6545794	A	G	family.Victivallaceae.id.2255	-0.197786	0.0410495	5.97005e-07	Hypothyroidism	0.108	0.09155	0.2383
rs67832247	C	T	family.Victivallaceae.id.2255	-0.123489	0.0266695	3.23801e-06	Hypothyroidism	-0.1847	0.09638	0.0553401
rs7077363	G	A	family.Victivallaceae.id.2255	0.148942	0.0318366	2.83376e-06	Hypothyroidism	-0.07349	0.108	0.4962
rs7314815	G	A	family.Victivallaceae.id.2255	0.101088	0.0225594	6.40086e-06	Hypothyroidism	0.08294	0.06681	0.2144
rs7627405	C	T	family.Victivallaceae.id.2255	-0.134158	0.0301427	8.1942e-06	Hypothyroidism	0.03611	0.09421	0.701501
rs7860510	G	C	family.Victivallaceae.id.2255	0.164855	0.0375128	9.60089e-06	Hypothyroidism	-0.04421	0.1532	0.772899
rs10074000	T	C	genus..Clostridiuminnocuumgroup.id.14397	-0.102648	0.0227508	6.99943e-06	Hypothyroidism	0.02354	0.06936	0.734301
rs10506058	A	G	genus..Clostridiuminnocuumgroup.id.14397	0.0997048	0.0221926	8.92443e-06	Hypothyroidism	0.007329	0.06869	0.915
rs1942371	G	A	genus..Clostridiuminnocuumgroup.id.14397	-0.157938	0.034187	4.06337e-06	Hypothyroidism	0.02582	0.0893	0.772499
rs1948423	T	A	genus..Clostridiuminnocuumgroup.id.14397	-0.108859	0.023425	3.4941e-06	Hypothyroidism	-0.05718	0.09349	0.5408
rs40656	C	T	genus..Clostridiuminnocuumgroup.id.14397	0.142664	0.0311021	8.6152e-06	Hypothyroidism	0.07864	0.1077	0.4655
rs4869133	G	A	genus..Clostridiuminnocuumgroup.id.14397	-0.180591	0.0409505	7.24455e-06	Hypothyroidism	-0.1191	0.1179	0.3123
rs61267978	T	C	genus..Clostridiuminnocuumgroup.id.14397	0.14708	0.0320875	5.58513e-06	Hypothyroidism	-0.02049	0.09728	0.8332
rs6577484	G	A	genus..Clostridiuminnocuumgroup.id.14397	0.160425	0.0360857	8.40602e-06	Hypothyroidism	-0.01515	0.1273	0.9052
rs6890185	T	C	genus..Clostridiuminnocuumgroup.id.14397	0.113424	0.0233137	1.12244e-06	Hypothyroidism	0.08681	0.06744	0.198
rs71564433	T	A	genus..Clostridiuminnocuumgroup.id.14397	-0.126746	0.0274657	7.8001e-06	Hypothyroidism	-0.1582	0.08714	0.0693905
rs77845139	A	G	genus..Clostridiuminnocuumgroup.id.14397	-0.114993	0.0257186	8.40622e-06	Hypothyroidism	0.01211	0.07938	0.8788
rs112617308	T	C	genus..Eubacteriumbrachygroup.id.11296	-0.170873	0.0362844	2.38033e-06	Hypothyroidism	-0.2159	0.09127	0.0180198
rs12151423	A	G	genus..Eubacteriumbrachygroup.id.11296	0.101329	0.0227324	9.2705e-06	Hypothyroidism	0.02658	0.07736	0.7311
rs13139592	T	C	genus..Eubacteriumbrachygroup.id.11296	-0.145997	0.0327192	7.96753e-06	Hypothyroidism	-0.02712	0.08437	0.747901
rs1384962	A	G	genus..Eubacteriumbrachygroup.id.11296	0.120888	0.0266264	6.99292e-06	Hypothyroidism	-0.0957	0.08302	0.249
rs2913110	C	T	genus..Eubacteriumbrachygroup.id.11296	0.105143	0.022942	4.55806e-06	Hypothyroidism	0.09394	0.06764	0.1649
rs4862235	G	A	genus..Eubacteriumbrachygroup.id.11296	0.104806	0.0225751	3.73143e-06	Hypothyroidism	0.03003	0.0683	0.660201
rs62348779	T	C	genus..Eubacteriumbrachygroup.id.11296	-0.201481	0.043286	3.78122e-06	Hypothyroidism	0.1378	0.1333	0.3014
rs6591893	G	A	genus..Eubacteriumbrachygroup.id.11296	0.108225	0.0240319	7.34344e-06	Hypothyroidism	-0.07941	0.08281	0.3376
rs720439	A	G	genus..Eubacteriumbrachygroup.id.11296	-0.111927	0.0251252	7.02827e-06	Hypothyroidism	-0.02431	0.0736	0.7411
rs73199919	T	C	genus..Eubacteriumbrachygroup.id.11296	-0.236717	0.0531335	8.15524e-06	Hypothyroidism	0.1463	0.2106	0.4873
rs9613196	T	A	genus..Eubacteriumbrachygroup.id.11296	-0.238718	0.0528561	4.98786e-06	Hypothyroidism	0.5967	0.2764	0.0308397
rs1020520	T	G	genus..Eubacteriumcoprostanoligenesgroup.id.11375	-0.0590705	0.0132929	8.88975e-06	Hypothyroidism	0.06756	0.08077	0.4029
rs10444197	A	G	genus..Eubacteriumcoprostanoligenesgroup.id.11375	-0.0505823	0.0113455	5.98464e-06	Hypothyroidism	0.02385	0.06724	0.7229
rs11052069	T	C	genus..Eubacteriumcoprostanoligenesgroup.id.11375	0.0477832	0.0107833	9.37949e-06	Hypothyroidism	0.02402	0.06766	0.7226
rs115325767	G	C	genus..Eubacteriumcoprostanoligenesgroup.id.11375	0.0783322	0.0174719	2.62197e-06	Hypothyroidism	-0.1687	0.2731	0.536801
rs11720857	C	T	genus..Eubacteriumcoprostanoligenesgroup.id.11375	0.0630776	0.0144485	9.26255e-06	Hypothyroidism	-0.03597	0.08847	0.684301
rs12906958	C	T	genus..Eubacteriumcoprostanoligenesgroup.id.11375	-0.0533159	0.0115935	4.34803e-06	Hypothyroidism	-0.07622	0.06913	0.2702
rs17159861	C	T	genus..Eubacteriumcoprostanoligenesgroup.id.11375	0.0962228	0.0168388	1.03787e-08	Hypothyroidism	0.01848	0.08648	0.8308
rs2644213	G	A	genus..Eubacteriumcoprostanoligenesgroup.id.11375	0.0538845	0.0121245	9.85638e-06	Hypothyroidism	0.01801	0.07427	0.8084
rs4076415	T	G	genus..Eubacteriumcoprostanoligenesgroup.id.11375	0.0515152	0.0110294	1.98974e-06	Hypothyroidism	-0.04247	0.07624	0.5775
rs4717831	A	T	genus..Eubacteriumcoprostanoligenesgroup.id.11375	0.0786783	0.0174038	9.17719e-06	Hypothyroidism	0.04859	0.1803	0.787601
rs62024432	C	T	genus..Eubacteriumcoprostanoligenesgroup.id.11375	-0.0769698	0.0172101	7.50207e-06	Hypothyroidism	0.01884	0.08505	0.8247
rs6762473	C	A	genus..Eubacteriumcoprostanoligenesgroup.id.11375	0.0521584	0.0112353	4.26113e-06	Hypothyroidism	-0.001537	0.06591	0.9814
rs79895140	T	C	genus..Eubacteriumcoprostanoligenesgroup.id.11375	-0.0641017	0.0141153	8.61816e-06	Hypothyroidism	-0.07885	0.1087	0.4684
rs9648214	T	C	genus..Eubacteriumcoprostanoligenesgroup.id.11375	-0.0828719	0.016431	2.5203e-07	Hypothyroidism	0.07679	0.09109	0.3992
rs12719051	A	G	genus..Eubacteriumeligensgroup.id.14372	0.0916626	0.0208183	7.11766e-06	Hypothyroidism	0.1851	0.251	0.4609
rs158115	G	C	genus..Eubacteriumeligensgroup.id.14372	0.0915271	0.0190611	9.74185e-06	Hypothyroidism	-0.1111	0.1484	0.454
rs182318	G	A	genus..Eubacteriumeligensgroup.id.14372	-0.0824941	0.0195615	8.39837e-06	Hypothyroidism	0.0126	0.0906	0.8894
rs2200429	A	G	genus..Eubacteriumeligensgroup.id.14372	-0.0888825	0.0198479	5.29721e-06	Hypothyroidism	-0.04734	0.09878	0.631801
rs265534	T	G	genus..Eubacteriumeligensgroup.id.14372	-0.0563756	0.0120127	2.26758e-06	Hypothyroidism	0.02296	0.07839	0.7696
rs4583233	A	C	genus..Eubacteriumeligensgroup.id.14372	0.0670205	0.0128122	2.83852e-07	Hypothyroidism	-0.06021	0.06625	0.3634
rs56080211	C	T	genus..Eubacteriumeligensgroup.id.14372	0.123093	0.0282743	9.1429e-06	Hypothyroidism	-0.3704	0.26	0.1543
rs6923695	T	G	genus..Eubacteriumeligensgroup.id.14372	0.103268	0.0229525	4.87406e-06	Hypothyroidism	-0.1888	0.1564	0.2274
rs72839198	C	G	genus..Eubacteriumeligensgroup.id.14372	0.155659	0.0375612	3.13914e-06	Hypothyroidism	-0.009746	0.0965	0.9196
rs10147907	T	G	genus..Eubacteriumfissicatenagroup.id.14373	0.172263	0.039601	8.27246e-06	Hypothyroidism	-0.03794	0.1247	0.761001
rs11818408	G	A	genus..Eubacteriumfissicatenagroup.id.14373	0.10585	0.0237114	8.20015e-06	Hypothyroidism	0.1548	0.06789	0.0226298
rs11876297	T	C	genus..Eubacteriumfissicatenagroup.id.14373	0.131469	0.0281712	2.66556e-06	Hypothyroidism	-0.07384	0.1077	0.4929
rs151257695	A	G	genus..Eubacteriumfissicatenagroup.id.14373	0.20951	0.0454847	3.09681e-06	Hypothyroidism	0.1208	0.1162	0.2987
rs1768152	T	C	genus..Eubacteriumfissicatenagroup.id.14373	0.139489	0.0316186	8.70054e-06	Hypothyroidism	-0.009284	0.0893	0.9172
rs2733072	G	A	genus..Eubacteriumfissicatenagroup.id.14373	0.109644	0.0228306	1.49089e-06	Hypothyroidism	-0.03405	0.06865	0.619901
rs3771393	C	T	genus..Eubacteriumfissicatenagroup.id.14373	0.130842	0.0266671	7.37909e-07	Hypothyroidism	-0.01266	0.08408	0.8803
rs6934739	A	G	genus..Eubacteriumfissicatenagroup.id.14373	0.111463	0.0252788	9.75326e-06	Hypothyroidism	-0.1038	0.07682	0.1766
rs7104872	G	A	genus..Eubacteriumfissicatenagroup.id.14373	0.138612	0.0291906	2.7315e-06	Hypothyroidism	-0.0635	0.1343	0.6363
rs10501370	C	T	genus..Eubacteriumhalliigroup.id.11338	-0.115589	0.0252489	5.41918e-06	Hypothyroidism	0.01452	0.2237	0.9482
rs10798999	C	T	genus..Eubacteriumhalliigroup.id.11338	0.0601661	0.0126752	2.60558e-06	Hypothyroidism	0.1213	0.06904	0.0788406
rs10808115	A	C	genus..Eubacteriumhalliigroup.id.11338	-0.0504747	0.0109922	4.42448e-06	Hypothyroidism	-0.09458	0.06576	0.1503
rs117748144	T	C	genus..Eubacteriumhalliigroup.id.11338	-0.126582	0.028712	7.86002e-06	Hypothyroidism	-0.1227	0.1646	0.456
rs13116360	T	C	genus..Eubacteriumhalliigroup.id.11338	0.154124	0.0297185	2.94487e-07	Hypothyroidism	-0.2134	0.1992	0.2839
rs138531890	A	G	genus..Eubacteriumhalliigroup.id.11338	0.153138	0.0349456	5.4306e-06	Hypothyroidism	-0.1197	0.08988	0.1828
rs17074066	T	C	genus..Eubacteriumhalliigroup.id.11338	-0.0813986	0.0189272	9.34905e-06	Hypothyroidism	0.03598	0.07837	0.6462
rs17474256	G	A	genus..Eubacteriumhalliigroup.id.11338	0.0810805	0.0184573	9.45445e-06	Hypothyroidism	-0.02874	0.1363	0.833
rs281379	A	G	genus..Eubacteriumhalliigroup.id.11338	-0.0499523	0.0112153	9.32796e-06	Hypothyroidism	-0.004304	0.07259	0.9527
rs28584818	A	G	genus..Eubacteriumhalliigroup.id.11338	0.126115	0.0268627	4.43235e-06	Hypothyroidism	-0.09465	0.09238	0.3055
rs60254196	A	G	genus..Eubacteriumhalliigroup.id.11338	-0.0522832	0.0111865	2.69672e-06	Hypothyroidism	0.01723	0.07099	0.8082
rs630939	C	T	genus..Eubacteriumhalliigroup.id.11338	-0.0508914	0.0114352	9.15759e-06	Hypothyroidism	-0.09827	0.07595	0.1957
rs6550770	T	C	genus..Eubacteriumhalliigroup.id.11338	-0.198087	0.0443545	4.823e-06	Hypothyroidism	-0.3211	0.2867	0.2628
rs74018587	C	T	genus..Eubacteriumhalliigroup.id.11338	0.208943	0.043822	3.70257e-06	Hypothyroidism	-0.02201	0.1134	0.8461
rs78056098	G	T	genus..Eubacteriumhalliigroup.id.11338	-0.0507411	0.0113758	8.28818e-06	Hypothyroidism	-0.07712	0.06991	0.27
rs949971	T	G	genus..Eubacteriumhalliigroup.id.11338	-0.0540164	0.0116101	3.29002e-06	Hypothyroidism	0.03858	0.07984	0.628901
rs10263623	C	T	genus..Eubacteriumnodatumgroup.id.11297	0.193496	0.0439023	8.90706e-06	Hypothyroidism	0.1187	0.1429	0.4063
rs10458299	T	C	genus..Eubacteriumnodatumgroup.id.11297	-0.187753	0.041969	8.36714e-06	Hypothyroidism	-0.1366	0.1057	0.196
rs11006576	A	G	genus..Eubacteriumnodatumgroup.id.11297	-0.110167	0.024593	7.98664e-06	Hypothyroidism	-0.02939	0.06913	0.6708
rs113893692	C	T	genus..Eubacteriumnodatumgroup.id.11297	-0.185107	0.0403573	5.75702e-06	Hypothyroidism	-0.09288	0.1151	0.4197
rs34297067	A	G	genus..Eubacteriumnodatumgroup.id.11297	-0.186907	0.0341475	6.59784e-08	Hypothyroidism	-0.27	0.1906	0.1566
rs61841040	G	T	genus..Eubacteriumnodatumgroup.id.11297	0.160621	0.0341609	3.56141e-06	Hypothyroidism	-0.003641	0.06907	0.958
rs6818880	A	G	genus..Eubacteriumnodatumgroup.id.11297	-0.110081	0.0245964	7.8254e-06	Hypothyroidism	-0.09636	0.06888	0.1618
rs77910827	C	T	genus..Eubacteriumnodatumgroup.id.11297	0.201788	0.0413568	9.05381e-07	Hypothyroidism	0.05202	0.09793	0.5953
rs7827125	C	T	genus..Eubacteriumnodatumgroup.id.11297	0.1223	0.0271331	7.17355e-06	Hypothyroidism	0.04272	0.07714	0.5797
rs7880204	T	C	genus..Eubacteriumnodatumgroup.id.11297	-0.125454	0.0275303	6.83884e-06	Hypothyroidism	-0.04225	0.06796	0.534101
rs9425984	T	C	genus..Eubacteriumnodatumgroup.id.11297	-0.130234	0.0292347	7.20681e-06	Hypothyroidism	-0.01399	0.1005	0.8893
rs12129908	C	A	genus..Eubacteriumoxidoreducensgroup.id.11339	0.0893273	0.0198333	5.79516e-06	Hypothyroidism	0.09033	0.06691	0.177
rs12423772	G	T	genus..Eubacteriumoxidoreducensgroup.id.11339	0.14098	0.0295029	2.62925e-06	Hypothyroidism	-0.1804	0.09723	0.0634805
rs1425962	G	C	genus..Eubacteriumoxidoreducensgroup.id.11339	0.0906104	0.0200612	7.32284e-06	Hypothyroidism	0.01436	0.08026	0.858
rs2973294	G	T	genus..Eubacteriumoxidoreducensgroup.id.11339	0.0923559	0.0195439	2.38836e-06	Hypothyroidism	-0.002575	0.06711	0.9694
rs34561138	G	A	genus..Eubacteriumoxidoreducensgroup.id.11339	0.216145	0.045992	2.51163e-06	Hypothyroidism	-0.2123	0.2367	0.3698
rs440215	C	T	genus..Eubacteriumoxidoreducensgroup.id.11339	0.0932766	0.0195294	1.65407e-06	Hypothyroidism	0.05903	0.06714	0.3793
rs10248854	C	A	genus..Eubacteriumrectalegroup.id.14374	-0.0527827	0.0113464	4.20676e-06	Hypothyroidism	0.006823	0.07541	0.9279
rs10797540	A	G	genus..Eubacteriumrectalegroup.id.14374	0.0503179	0.0108389	3.53384e-06	Hypothyroidism	-0.07317	0.06653	0.2714
rs10892089	C	G	genus..Eubacteriumrectalegroup.id.14374	-0.0635522	0.0140072	6.21821e-06	Hypothyroidism	0.2118	0.07804	0.00664492
rs117151453	G	C	genus..Eubacteriumrectalegroup.id.14374	-0.113141	0.0243541	1.84432e-06	Hypothyroidism	-0.02575	0.1629	0.8744
rs143694765	T	C	genus..Eubacteriumrectalegroup.id.14374	0.0870025	0.019779	9.75369e-06	Hypothyroidism	-0.01046	0.2935	0.9716
rs16960159	C	G	genus..Eubacteriumrectalegroup.id.14374	-0.156596	0.0336234	4.10132e-06	Hypothyroidism	0.05918	0.1141	0.6039
rs2884897	A	G	genus..Eubacteriumrectalegroup.id.14374	-0.129364	0.0289021	6.44426e-06	Hypothyroidism	0.04181	0.1105	0.7051
rs314726	T	C	genus..Eubacteriumrectalegroup.id.14374	0.0528824	0.0109486	1.37967e-06	Hypothyroidism	-0.01077	0.07021	0.8781
rs35398954	A	G	genus..Eubacteriumrectalegroup.id.14374	-0.0901402	0.0174602	5.39945e-07	Hypothyroidism	0.08192	0.1812	0.6513
rs3980709	A	T	genus..Eubacteriumrectalegroup.id.14374	-0.0622701	0.0140572	6.85524e-06	Hypothyroidism	0.04295	0.07154	0.5483
rs59427698	A	G	genus..Eubacteriumrectalegroup.id.14374	-0.0576035	0.0130853	5.36906e-06	Hypothyroidism	-0.1105	0.1132	0.3288
rs62547233	A	G	genus..Eubacteriumrectalegroup.id.14374	0.0536319	0.0120201	9.8982e-06	Hypothyroidism	-0.02877	0.07686	0.708101
rs10131724	A	C	genus..Eubacteriumruminantiumgroup.id.11340	-0.199832	0.0414577	2.38663e-06	Hypothyroidism	-0.1488	0.1246	0.2323
rs10923018	G	A	genus..Eubacteriumruminantiumgroup.id.11340	0.0726438	0.0160924	6.79541e-06	Hypothyroidism	0.07585	0.06693	0.2571
rs112375806	T	A	genus..Eubacteriumruminantiumgroup.id.11340	0.143141	0.0293757	5.82166e-06	Hypothyroidism	-0.04578	0.09131	0.6161
rs11637981	G	T	genus..Eubacteriumruminantiumgroup.id.11340	-0.073258	0.0160888	5.43671e-06	Hypothyroidism	0.06477	0.06835	0.3433
rs13025464	T	C	genus..Eubacteriumruminantiumgroup.id.11340	-0.0737077	0.0163786	6.96842e-06	Hypothyroidism	0.04632	0.067	0.4893
rs139749	C	T	genus..Eubacteriumruminantiumgroup.id.11340	-0.0845439	0.0171791	8.58845e-07	Hypothyroidism	0.05665	0.06732	0.4001
rs16891896	G	A	genus..Eubacteriumruminantiumgroup.id.11340	-0.174787	0.0390573	2.3812e-06	Hypothyroidism	-0.1532	0.1063	0.1495
rs17519472	C	T	genus..Eubacteriumruminantiumgroup.id.11340	0.107804	0.0233984	4.70356e-06	Hypothyroidism	-0.2924	0.1777	0.0998895
rs209813	G	A	genus..Eubacteriumruminantiumgroup.id.11340	-0.103488	0.0236391	9.23146e-06	Hypothyroidism	0.005972	0.116	0.9589
rs2116427	A	G	genus..Eubacteriumruminantiumgroup.id.11340	0.0911461	0.0182353	4.67364e-07	Hypothyroidism	-0.0415	0.07214	0.5651
rs2229917	A	G	genus..Eubacteriumruminantiumgroup.id.11340	0.153538	0.0323922	2.15894e-06	Hypothyroidism	0.05556	0.1287	0.6659
rs2418654	C	T	genus..Eubacteriumruminantiumgroup.id.11340	-0.0748879	0.0165852	6.17247e-06	Hypothyroidism	0.0389	0.07641	0.6107
rs2817174	C	T	genus..Eubacteriumruminantiumgroup.id.11340	-0.0734306	0.0163687	7.8696e-06	Hypothyroidism	0.09019	0.06887	0.1903
rs57340348	T	C	genus..Eubacteriumruminantiumgroup.id.11340	-0.0979429	0.0212166	4.93278e-06	Hypothyroidism	-0.06448	0.0927	0.4867
rs606117	A	G	genus..Eubacteriumruminantiumgroup.id.11340	0.0833243	0.018056	4.81639e-06	Hypothyroidism	-0.007809	0.08964	0.9306
rs6676699	G	T	genus..Eubacteriumruminantiumgroup.id.11340	-0.0888124	0.0196447	6.37979e-06	Hypothyroidism	0.03077	0.06704	0.6463
rs7000472	A	G	genus..Eubacteriumruminantiumgroup.id.11340	-0.0762282	0.016523	4.06848e-06	Hypothyroidism	-0.1251	0.06923	0.0707196
rs72836424	C	T	genus..Eubacteriumruminantiumgroup.id.11340	-0.139825	0.030069	2.62125e-06	Hypothyroidism	-0.04473	0.1284	0.727601
rs73139629	A	C	genus..Eubacteriumruminantiumgroup.id.11340	-0.115098	0.0247909	5.36199e-06	Hypothyroidism	-0.1933	0.1128	0.0865406
rs11617697	A	G	genus..Eubacteriumventriosumgroup.id.11341	-0.143349	0.0286241	7.21757e-07	Hypothyroidism	0.08531	0.1287	0.507399
rs12964517	G	A	genus..Eubacteriumventriosumgroup.id.11341	0.0587198	0.0123453	2.07499e-06	Hypothyroidism	0.04436	0.07763	0.5677
rs13082419	C	T	genus..Eubacteriumventriosumgroup.id.11341	-0.0715522	0.016137	9.55987e-06	Hypothyroidism	0.09525	0.1046	0.3625
rs16884680	G	T	genus..Eubacteriumventriosumgroup.id.11341	-0.0906428	0.0191909	1.73969e-06	Hypothyroidism	-0.04163	0.09349	0.6561
rs35179274	C	T	genus..Eubacteriumventriosumgroup.id.11341	-0.0627263	0.013786	5.75792e-06	Hypothyroidism	-0.03013	0.09257	0.7449
rs3809430	T	C	genus..Eubacteriumventriosumgroup.id.11341	-0.0548171	0.0118426	3.55317e-06	Hypothyroidism	0.08052	0.06751	0.233
rs66746423	C	T	genus..Eubacteriumventriosumgroup.id.11341	0.0751501	0.0164978	6.11142e-06	Hypothyroidism	-0.03531	0.08103	0.663001
rs66830358	T	A	genus..Eubacteriumventriosumgroup.id.11341	0.0528752	0.0117972	6.86917e-06	Hypothyroidism	0.01637	0.07174	0.8195
rs6704822	A	G	genus..Eubacteriumventriosumgroup.id.11341	0.0739179	0.0166705	6.6223e-06	Hypothyroidism	0.03253	0.0973	0.7382
rs72783037	C	A	genus..Eubacteriumventriosumgroup.id.11341	0.0658926	0.0143747	6.54762e-06	Hypothyroidism	-0.09456	0.09611	0.3252
rs73615400	T	C	genus..Eubacteriumventriosumgroup.id.11341	-0.0956303	0.0193428	9.53613e-07	Hypothyroidism	-0.1305	0.1074	0.2247
rs73849225	T	C	genus..Eubacteriumventriosumgroup.id.11341	0.0975711	0.0224388	5.20909e-06	Hypothyroidism	0.1259	0.1171	0.2826
rs78250280	G	A	genus..Eubacteriumventriosumgroup.id.11341	0.0749762	0.0164404	3.35791e-06	Hypothyroidism	0.1227	0.1021	0.2294
rs876734	C	T	genus..Eubacteriumventriosumgroup.id.11341	-0.0618696	0.0132532	2.88908e-06	Hypothyroidism	-0.02458	0.07612	0.7467
rs9316536	T	G	genus..Eubacteriumventriosumgroup.id.11341	-0.0817111	0.0183121	7.83519e-06	Hypothyroidism	0.1234	0.09693	0.2029
rs10140184	A	C	genus..Eubacteriumxylanophilumgroup.id.14375	0.0576795	0.012599	4.95862e-06	Hypothyroidism	0.09695	0.08098	0.2312
rs10917203	A	C	genus..Eubacteriumxylanophilumgroup.id.14375	0.0612633	0.0130917	3.15155e-06	Hypothyroidism	-0.03492	0.07743	0.6519
rs112176119	C	T	genus..Eubacteriumxylanophilumgroup.id.14375	-0.113455	0.0245762	3.32766e-06	Hypothyroidism	0.04711	0.1904	0.8046
rs12980122	C	G	genus..Eubacteriumxylanophilumgroup.id.14375	-0.108274	0.0238257	5.01935e-06	Hypothyroidism	-0.1513	0.1533	0.3235
rs13239072	G	A	genus..Eubacteriumxylanophilumgroup.id.14375	0.0687427	0.0142728	1.81783e-06	Hypothyroidism	0.1931	0.08968	0.0313199
rs17830032	G	A	genus..Eubacteriumxylanophilumgroup.id.14375	-0.160597	0.0310515	2.38893e-07	Hypothyroidism	0.162	0.1556	0.2978
rs1999224	G	T	genus..Eubacteriumxylanophilumgroup.id.14375	-0.0949051	0.0203503	3.75492e-06	Hypothyroidism	0.04246	0.07372	0.5647
rs2012708	A	G	genus..Eubacteriumxylanophilumgroup.id.14375	0.0573202	0.0126905	6.5254e-06	Hypothyroidism	0.1704	0.068	0.0121899
rs2213117	T	G	genus..Eubacteriumxylanophilumgroup.id.14375	0.0877797	0.0189012	4.21329e-06	Hypothyroidism	-0.02383	0.09574	0.8034
rs4654122	C	G	genus..Eubacteriumxylanophilumgroup.id.14375	0.0553508	0.0123588	7.19609e-06	Hypothyroidism	0.03209	0.06926	0.643101
rs75586835	A	G	genus..Eubacteriumxylanophilumgroup.id.14375	-0.114498	0.0263455	9.38708e-06	Hypothyroidism	-0.3056	0.2803	0.2755
rs79582700	C	G	genus..Eubacteriumxylanophilumgroup.id.14375	-0.0951677	0.0199969	2.40981e-06	Hypothyroidism	-0.04794	0.08483	0.572
rs10931481	G	A	genus..Ruminococcusgauvreauiigroup.id.11342	0.0610096	0.0130484	3.38211e-06	Hypothyroidism	0.1848	0.06979	0.00810793
rs12079579	A	G	genus..Ruminococcusgauvreauiigroup.id.11342	0.0955324	0.0213436	5.03725e-06	Hypothyroidism	0.2434	0.1613	0.1313
rs12539819	C	T	genus..Ruminococcusgauvreauiigroup.id.11342	0.110654	0.0240684	4.49375e-06	Hypothyroidism	-0.2057	0.1644	0.2109
rs13188803	T	A	genus..Ruminococcusgauvreauiigroup.id.11342	0.0709419	0.0156855	7.27559e-06	Hypothyroidism	-0.06237	0.08888	0.4829
rs1391597	C	T	genus..Ruminococcusgauvreauiigroup.id.11342	0.0590284	0.0124874	1.85964e-06	Hypothyroidism	0.02012	0.07013	0.7742
rs2047242	A	G	genus..Ruminococcusgauvreauiigroup.id.11342	-0.067603	0.0133738	2.46372e-07	Hypothyroidism	-0.06331	0.0898	0.480799
rs2105937	A	G	genus..Ruminococcusgauvreauiigroup.id.11342	0.0580215	0.0127806	5.10352e-06	Hypothyroidism	0.03117	0.06608	0.637101
rs2166943	A	C	genus..Ruminococcusgauvreauiigroup.id.11342	0.0566974	0.0123497	5.27717e-06	Hypothyroidism	0.04728	0.06925	0.4948
rs289410	G	A	genus..Ruminococcusgauvreauiigroup.id.11342	-0.0654926	0.0139101	2.27464e-06	Hypothyroidism	0.02687	0.07097	0.705
rs431418	A	G	genus..Ruminococcusgauvreauiigroup.id.11342	-0.094737	0.0210157	5.53667e-06	Hypothyroidism	0.1117	0.08419	0.1846
rs71386687	T	G	genus..Ruminococcusgauvreauiigroup.id.11342	0.121037	0.02386	2.90761e-07	Hypothyroidism	-0.1718	0.1618	0.2883
rs73802842	C	A	genus..Ruminococcusgauvreauiigroup.id.11342	0.0736808	0.0169665	7.48026e-06	Hypothyroidism	-0.09612	0.1548	0.5345
rs9870933	A	G	genus..Ruminococcusgauvreauiigroup.id.11342	0.0621643	0.0126072	8.4912e-07	Hypothyroidism	0.05696	0.07519	0.4488
rs11597105	A	G	genus..Ruminococcusgnavusgroup.id.14376	0.114673	0.0250653	6.94868e-06	Hypothyroidism	-0.04736	0.1402	0.735501
rs11864644	T	C	genus..Ruminococcusgnavusgroup.id.14376	-0.139804	0.0318253	5.0088e-06	Hypothyroidism	0.04064	0.07456	0.5857
rs12136548	C	T	genus..Ruminococcusgnavusgroup.id.14376	0.0901946	0.0196476	3.09631e-06	Hypothyroidism	-0.09207	0.09321	0.3232
rs12989336	G	A	genus..Ruminococcusgnavusgroup.id.14376	-0.0846861	0.0187936	7.11808e-06	Hypothyroidism	0.04128	0.06825	0.5452
rs13163520	G	A	genus..Ruminococcusgnavusgroup.id.14376	-0.127377	0.0233883	5.61015e-08	Hypothyroidism	-0.01606	0.08055	0.8419
rs2909242	C	A	genus..Ruminococcusgnavusgroup.id.14376	-0.0909965	0.018351	7.40957e-07	Hypothyroidism	0.03176	0.06936	0.647
rs3124783	A	G	genus..Ruminococcusgnavusgroup.id.14376	-0.11599	0.0249099	2.6652e-06	Hypothyroidism	-0.01891	0.08381	0.8215
rs4388134	C	T	genus..Ruminococcusgnavusgroup.id.14376	-0.0904997	0.0203544	9.11637e-06	Hypothyroidism	0.04192	0.06993	0.5488
rs62167033	T	C	genus..Ruminococcusgnavusgroup.id.14376	0.185289	0.0396295	3.49529e-06	Hypothyroidism	0.1127	0.1654	0.4956
rs78399089	T	C	genus..Ruminococcusgnavusgroup.id.14376	0.144445	0.0326618	6.62998e-06	Hypothyroidism	0.03402	0.1106	0.7583
rs934940	A	C	genus..Ruminococcusgnavusgroup.id.14376	-0.105045	0.0229588	2.73705e-06	Hypothyroidism	0.0497	0.08327	0.5506
rs9872758	T	C	genus..Ruminococcusgnavusgroup.id.14376	0.0849233	0.0176643	1.66029e-06	Hypothyroidism	0.05041	0.06678	0.4504
rs10904297	A	G	genus..Ruminococcustorquesgroup.id.14377	-0.167804	0.0389812	2.68713e-06	Hypothyroidism	0.1885	0.08574	0.0278901
rs10967781	C	A	genus..Ruminococcustorquesgroup.id.14377	0.0507994	0.0113322	8.36865e-06	Hypothyroidism	0.07098	0.07095	0.3171
rs12434631	A	G	genus..Ruminococcustorquesgroup.id.14377	0.074697	0.0153401	2.77247e-06	Hypothyroidism	-0.03795	0.07187	0.5974
rs13154778	T	A	genus..Ruminococcustorquesgroup.id.14377	0.0563358	0.0129526	7.15746e-06	Hypothyroidism	-0.08418	0.09256	0.3631
rs1475330	T	C	genus..Ruminococcustorquesgroup.id.14377	0.0523492	0.01182	8.13435e-06	Hypothyroidism	-0.05301	0.07206	0.4619
rs1972694	T	A	genus..Ruminococcustorquesgroup.id.14377	-0.0614094	0.0137321	8.92829e-06	Hypothyroidism	-0.04668	0.07315	0.5233
rs35866622	T	C	genus..Ruminococcustorquesgroup.id.14377	-0.0612024	0.0109421	2.21337e-08	Hypothyroidism	-0.0001893	0.07429	0.998
rs4073731	T	C	genus..Ruminococcustorquesgroup.id.14377	0.0651948	0.0142221	4.0525e-06	Hypothyroidism	-0.0365	0.06945	0.5992
rs73130967	A	T	genus..Ruminococcustorquesgroup.id.14377	0.0770375	0.0168264	3.70741e-06	Hypothyroidism	0.08629	0.1044	0.4085
rs77034621	T	G	genus..Ruminococcustorquesgroup.id.14377	-0.151553	0.0335878	6.06872e-06	Hypothyroidism	-0.03123	0.2075	0.8804
rs773123	T	A	genus..Ruminococcustorquesgroup.id.14377	0.0824005	0.0173862	1.58956e-06	Hypothyroidism	0.05482	0.1219	0.653
rs8080469	G	A	genus..Ruminococcustorquesgroup.id.14377	0.0490727	0.0107036	3.49522e-06	Hypothyroidism	-0.009313	0.06687	0.8892
rs8141465	A	G	genus..Ruminococcustorquesgroup.id.14377	0.0480778	0.0107442	9.64837e-06	Hypothyroidism	-0.03642	0.07195	0.6127
rs10787984	G	C	genus.Actinomyces.id.423	0.094316	0.0213513	9.62305e-06	Hypothyroidism	-0.01862	0.08383	0.8243
rs2715439	C	T	genus.Actinomyces.id.423	0.0746684	0.0164822	6.27e-06	Hypothyroidism	0.104	0.07302	0.1542
rs34583783	G	T	genus.Actinomyces.id.423	0.126596	0.0268461	4.48529e-06	Hypothyroidism	-0.04181	0.1016	0.6805
rs35011108	A	G	genus.Actinomyces.id.423	0.232634	0.0512044	6.33832e-06	Hypothyroidism	0.08482	0.2689	0.752501
rs4073240	G	A	genus.Actinomyces.id.423	0.0749687	0.0167368	7.94274e-06	Hypothyroidism	-0.01823	0.0667	0.784701
rs4146653	G	A	genus.Actinomyces.id.423	0.0985224	0.0214182	4.49647e-06	Hypothyroidism	-0.08207	0.1046	0.4327
rs71315246	A	G	genus.Actinomyces.id.423	-0.0969809	0.021925	9.82978e-06	Hypothyroidism	-0.03596	0.08233	0.6622
rs7915461	T	C	genus.Actinomyces.id.423	0.18776	0.0401636	5.91984e-06	Hypothyroidism	-0.1234	0.1209	0.3075
rs1046175	C	G	genus.Adlercreutzia.id.812	0.112758	0.0255994	6.35889e-06	Hypothyroidism	0.06353	0.09918	0.5218
rs11604400	C	T	genus.Adlercreutzia.id.812	-0.102524	0.0234834	9.74463e-06	Hypothyroidism	0.01573	0.09376	0.8668
rs12522517	A	T	genus.Adlercreutzia.id.812	-0.104884	0.0234695	4.41254e-06	Hypothyroidism	0.04788	0.1068	0.654
rs13231526	C	A	genus.Adlercreutzia.id.812	0.143237	0.0311654	4.81355e-06	Hypothyroidism	-0.1085	0.1041	0.2971
rs2147798	C	G	genus.Adlercreutzia.id.812	0.0922959	0.0192121	1.39877e-06	Hypothyroidism	-0.1349	0.06986	0.0533802
rs2717140	C	T	genus.Adlercreutzia.id.812	-0.119225	0.0251081	2.04594e-06	Hypothyroidism	-0.01253	0.1232	0.919
rs55719207	G	A	genus.Adlercreutzia.id.812	-0.0699243	0.0158036	9.60505e-06	Hypothyroidism	0.04143	0.06613	0.531001
rs6664405	T	C	genus.Adlercreutzia.id.812	-0.0953084	0.0210752	5.23422e-06	Hypothyroidism	0.1149	0.1133	0.3107
rs7680684	C	T	genus.Adlercreutzia.id.812	-0.083381	0.0168901	9.76904e-07	Hypothyroidism	0.04346	0.06568	0.5081
rs80078995	A	T	genus.Adlercreutzia.id.812	-0.11324	0.0232586	1.57358e-06	Hypothyroidism	-0.3468	0.09999	0.000523998
rs9490822	C	T	genus.Adlercreutzia.id.812	-0.0734512	0.0155789	2.54421e-06	Hypothyroidism	0.1102	0.06741	0.102
rs9915817	T	C	genus.Adlercreutzia.id.812	0.0749219	0.016833	8.21673e-06	Hypothyroidism	-0.1189	0.07323	0.1045
rs11184341	G	C	genus.Akkermansia.id.4037	0.0655855	0.0142236	4.06353e-06	Hypothyroidism	0.1198	0.08272	0.1474
rs111862613	T	C	genus.Akkermansia.id.4037	0.0911199	0.0196748	3.39236e-06	Hypothyroidism	-0.008849	0.09522	0.926
rs117107102	A	G	genus.Akkermansia.id.4037	0.204406	0.0431629	3.01139e-06	Hypothyroidism	0.1486	0.2474	0.5482
rs11729256	T	C	genus.Akkermansia.id.4037	0.0750473	0.0150184	6.58393e-07	Hypothyroidism	0.1106	0.06756	0.1015
rs12908520	G	A	genus.Akkermansia.id.4037	0.061772	0.0130954	2.26482e-06	Hypothyroidism	-0.01941	0.06889	0.778099
rs2602429	C	T	genus.Akkermansia.id.4037	0.0745352	0.0156201	2.71569e-06	Hypothyroidism	-0.09711	0.0833	0.2437
rs4242783	G	A	genus.Akkermansia.id.4037	0.0685454	0.0147701	2.99799e-06	Hypothyroidism	0.02807	0.07934	0.723501
rs4936098	A	G	genus.Akkermansia.id.4037	0.0649225	0.0135934	1.10359e-06	Hypothyroidism	0.002374	0.07114	0.9734
rs61779207	G	A	genus.Akkermansia.id.4037	-0.0760539	0.0167769	6.32116e-06	Hypothyroidism	-0.08591	0.0867	0.3217
rs74542928	T	C	genus.Akkermansia.id.4037	0.112623	0.0236434	1.4802e-06	Hypothyroidism	-0.1937	0.1256	0.1231
rs9349825	A	G	genus.Akkermansia.id.4037	-0.0703407	0.0147133	2.59886e-06	Hypothyroidism	0.03575	0.07073	0.6132
rs941682	G	A	genus.Akkermansia.id.4037	-0.0632957	0.0143777	9.17126e-06	Hypothyroidism	0.07178	0.08204	0.3816
rs1107244	G	A	genus.Alistipes.id.968	0.0758558	0.0171182	3.59059e-06	Hypothyroidism	0.01221	0.0736	0.8683
rs11769002	G	A	genus.Alistipes.id.968	-0.0528793	0.0109389	1.44962e-06	Hypothyroidism	0.04697	0.06689	0.4826
rs11958296	A	G	genus.Alistipes.id.968	-0.0981222	0.0218272	9.29574e-06	Hypothyroidism	-0.08395	0.1055	0.4264
rs12990744	C	T	genus.Alistipes.id.968	-0.0776618	0.0172986	8.20725e-06	Hypothyroidism	0.08532	0.1423	0.5489
rs1689282	A	C	genus.Alistipes.id.968	-0.0520061	0.0113942	5.27578e-06	Hypothyroidism	-0.03632	0.07107	0.609399
rs2290844	C	T	genus.Alistipes.id.968	0.0813969	0.0191632	9.10135e-06	Hypothyroidism	-0.05934	0.08598	0.4901
rs2450745	A	C	genus.Alistipes.id.968	-0.080524	0.0184702	7.11836e-06	Hypothyroidism	0.1208	0.1263	0.3387
rs2875322	T	C	genus.Alistipes.id.968	-0.0580945	0.0131432	8.77703e-06	Hypothyroidism	0.08127	0.1008	0.42
rs34417064	A	G	genus.Alistipes.id.968	-0.048202	0.0106868	7.00749e-06	Hypothyroidism	-0.05526	0.06659	0.4066
rs4810359	A	G	genus.Alistipes.id.968	-0.0652428	0.0146155	7.49669e-06	Hypothyroidism	0.04819	0.08255	0.559399
rs62576416	T	C	genus.Alistipes.id.968	0.0492647	0.0109733	7.50368e-06	Hypothyroidism	-0.119	0.07234	0.099901
rs67281112	G	C	genus.Alistipes.id.968	0.0634575	0.0137846	3.91578e-06	Hypothyroidism	0.003566	0.077	0.9631
rs67705352	T	G	genus.Alistipes.id.968	-0.0532404	0.0110864	1.65123e-06	Hypothyroidism	0.03254	0.07143	0.6487
rs7129639	C	A	genus.Alistipes.id.968	-0.0524955	0.0109584	1.78422e-06	Hypothyroidism	0.104	0.06622	0.1162
rs8130320	A	G	genus.Alistipes.id.968	-0.049002	0.010717	4.83612e-06	Hypothyroidism	-0.1124	0.06533	0.0853591
rs1901739	T	G	genus.Allisonella.id.2174	0.115769	0.0248626	3.58801e-06	Hypothyroidism	0.01867	0.06699	0.7804
rs35110698	T	C	genus.Allisonella.id.2174	-0.146322	0.0320852	5.72322e-06	Hypothyroidism	0.04929	0.09246	0.5939
rs35778461	C	T	genus.Allisonella.id.2174	0.146679	0.0297186	1.2063e-06	Hypothyroidism	-0.1201	0.07292	0.099669
rs594561	C	T	genus.Allisonella.id.2174	0.112231	0.0251681	9.41103e-06	Hypothyroidism	-0.03388	0.06919	0.6243
rs602075	A	G	genus.Allisonella.id.2174	0.168974	0.0296976	3.56575e-08	Hypothyroidism	-0.02906	0.08482	0.7319
rs6742198	G	A	genus.Allisonella.id.2174	0.149152	0.0316484	3.34514e-06	Hypothyroidism	0.08775	0.089	0.3242
rs685403	G	C	genus.Allisonella.id.2174	-0.175203	0.0404474	4.88394e-06	Hypothyroidism	0.1104	0.1004	0.2714
rs76904847	G	A	genus.Allisonella.id.2174	0.148523	0.0334857	6.08751e-06	Hypothyroidism	0.01366	0.08966	0.8789
rs7898615	T	G	genus.Allisonella.id.2174	0.167966	0.0373586	8.87277e-06	Hypothyroidism	0.06284	0.08878	0.4791
rs12675596	G	T	genus.Alloprevotella.id.961	0.145669	0.0290678	9.63726e-07	Hypothyroidism	0.0502	0.06622	0.4484
rs17380632	A	T	genus.Alloprevotella.id.961	0.125564	0.0280409	9.27121e-06	Hypothyroidism	-0.01471	0.08344	0.86
rs2154444	T	G	genus.Alloprevotella.id.961	0.138234	0.0308961	8.36755e-06	Hypothyroidism	-0.05357	0.08292	0.5183
rs34619204	G	A	genus.Alloprevotella.id.961	-0.156037	0.0344392	8.8419e-06	Hypothyroidism	0.04172	0.08577	0.6267
rs4364940	A	G	genus.Alloprevotella.id.961	0.126418	0.0282207	8.58353e-06	Hypothyroidism	-0.1249	0.06978	0.0735208
rs4680035	A	G	genus.Alloprevotella.id.961	-0.119599	0.0259446	4.99052e-06	Hypothyroidism	0.08166	0.06932	0.2388
rs58212166	A	G	genus.Alloprevotella.id.961	-0.161506	0.0359102	7.93614e-06	Hypothyroidism	-0.01828	0.07081	0.7963
rs10794359	T	C	genus.Anaerofilum.id.2053	-0.0953524	0.02006	2.23496e-06	Hypothyroidism	-0.01872	0.07221	0.7955
rs1563175	A	C	genus.Anaerofilum.id.2053	0.0923834	0.0202157	5.53848e-06	Hypothyroidism	0.05759	0.06962	0.4081
rs17012738	T	G	genus.Anaerofilum.id.2053	0.0903417	0.0200239	7.24168e-06	Hypothyroidism	-0.07375	0.06649	0.2673
rs17096874	C	T	genus.Anaerofilum.id.2053	-0.126337	0.0268919	2.8603e-06	Hypothyroidism	0.02726	0.09602	0.776499
rs17105491	G	C	genus.Anaerofilum.id.2053	-0.193107	0.0411187	1.56819e-06	Hypothyroidism	0.3226	0.1559	0.0385496
rs356049	G	A	genus.Anaerofilum.id.2053	0.132603	0.0289802	6.55844e-06	Hypothyroidism	0.07751	0.09744	0.4264
rs4244069	G	A	genus.Anaerofilum.id.2053	-0.146775	0.0326594	9.81202e-06	Hypothyroidism	0.07166	0.1239	0.562999
rs4506496	G	A	genus.Anaerofilum.id.2053	0.10309	0.0212861	1.4866e-06	Hypothyroidism	0.03914	0.06807	0.5653
rs712981	A	C	genus.Anaerofilum.id.2053	0.10076	0.0202902	6.83115e-07	Hypothyroidism	-0.06235	0.06879	0.3647
rs79598899	C	T	genus.Anaerofilum.id.2053	0.182586	0.0357284	3.74728e-07	Hypothyroidism	0.2488	0.2171	0.2519
rs816292	T	C	genus.Anaerofilum.id.2053	-0.113003	0.02204	2.64038e-07	Hypothyroidism	-0.005166	0.08215	0.9499
rs9299345	T	C	genus.Anaerofilum.id.2053	-0.1364	0.0302372	8.04309e-06	Hypothyroidism	-0.3031	0.1069	0.00458701
rs10502061	A	G	genus.Anaerostipes.id.1991	0.0835752	0.0192017	7.93539e-06	Hypothyroidism	0.01466	0.1069	0.8909
rs13376554	A	T	genus.Anaerostipes.id.1991	0.197389	0.0458642	7.72059e-06	Hypothyroidism	-0.2253	0.1914	0.2391
rs2014785	T	C	genus.Anaerostipes.id.1991	0.0515687	0.0112199	4.68061e-06	Hypothyroidism	0.09933	0.07133	0.1637
rs2396460	T	C	genus.Anaerostipes.id.1991	-0.0512653	0.0109555	2.91088e-06	Hypothyroidism	-0.0486	0.06909	0.4819
rs2804244	A	G	genus.Anaerostipes.id.1991	-0.053089	0.0110983	2.04051e-06	Hypothyroidism	-0.03655	0.07264	0.6148
rs3900776	G	A	genus.Anaerostipes.id.1991	-0.110013	0.0236302	2.74765e-06	Hypothyroidism	-0.05735	0.284	0.84
rs62157625	T	C	genus.Anaerostipes.id.1991	0.088573	0.0185548	1.44909e-06	Hypothyroidism	-0.1809	0.1232	0.1422
rs62215703	G	A	genus.Anaerostipes.id.1991	0.0644965	0.0136702	1.9777e-06	Hypothyroidism	-0.1052	0.1046	0.3144
rs6474958	A	G	genus.Anaerostipes.id.1991	-0.0500065	0.0112001	6.74483e-06	Hypothyroidism	0.01104	0.06772	0.8705
rs6726833	C	A	genus.Anaerostipes.id.1991	-0.0877497	0.0189408	3.32217e-06	Hypothyroidism	-0.07526	0.09067	0.4065
rs6854026	T	C	genus.Anaerostipes.id.1991	-0.0508482	0.0109075	3.19578e-06	Hypothyroidism	0.1004	0.0675	0.1371
rs7193624	C	T	genus.Anaerostipes.id.1991	0.0750642	0.0150723	5.35482e-07	Hypothyroidism	-0.01271	0.0856	0.882
rs7823228	G	C	genus.Anaerostipes.id.1991	-0.0621085	0.0136614	5.84203e-06	Hypothyroidism	0.1492	0.07228	0.0389897
rs78735375	A	C	genus.Anaerostipes.id.1991	-0.137429	0.0305304	5.33384e-06	Hypothyroidism	0.1657	0.2077	0.4248
rs10150232	A	G	genus.Anaerotruncus.id.2054	0.0567088	0.0124877	6.67667e-06	Hypothyroidism	0.001006	0.08007	0.99
rs11018566	A	G	genus.Anaerotruncus.id.2054	-0.156465	0.0366032	6.13709e-06	Hypothyroidism	0.04838	0.1092	0.6576
rs115414803	A	C	genus.Anaerotruncus.id.2054	-0.144356	0.0317524	6.83473e-06	Hypothyroidism	0.1208	0.1539	0.4325
rs12056802	C	G	genus.Anaerotruncus.id.2054	0.0774194	0.0177178	6.12679e-06	Hypothyroidism	-0.0561	0.07964	0.4811
rs1272208	G	T	genus.Anaerotruncus.id.2054	-0.0611743	0.0129831	4.27982e-06	Hypothyroidism	-0.07554	0.08115	0.3519
rs1431492	C	T	genus.Anaerotruncus.id.2054	-0.0654996	0.0146188	7.35565e-06	Hypothyroidism	0.0005553	0.09904	0.9955
rs17734739	T	C	genus.Anaerotruncus.id.2054	0.0660052	0.014908	7.42772e-06	Hypothyroidism	-0.105	0.09337	0.261
rs2704155	T	A	genus.Anaerotruncus.id.2054	-0.106235	0.0234815	5.4183e-06	Hypothyroidism	-0.1074	0.299	0.719399
rs34449434	A	C	genus.Anaerotruncus.id.2054	-0.0497004	0.0113402	9.85065e-06	Hypothyroidism	0.2494	0.08818	0.00468198
rs4669806	G	T	genus.Anaerotruncus.id.2054	0.0576389	0.0122994	2.4206e-06	Hypothyroidism	0.01471	0.06659	0.8251
rs6494922	A	G	genus.Anaerotruncus.id.2054	0.0903106	0.0202257	6.62362e-06	Hypothyroidism	-0.08083	0.0956	0.3978
rs6563550	T	C	genus.Anaerotruncus.id.2054	0.0877135	0.0176745	2.34517e-07	Hypothyroidism	0.01245	0.07357	0.8656
rs7155595	C	A	genus.Anaerotruncus.id.2054	0.0539336	0.0118903	7.54982e-06	Hypothyroidism	-0.005435	0.07647	0.9433
rs7675045	A	T	genus.Anaerotruncus.id.2054	-0.0497815	0.0110573	6.91883e-06	Hypothyroidism	0.02969	0.06601	0.6528
rs8005030	C	T	genus.Anaerotruncus.id.2054	0.0554447	0.0117854	2.28298e-06	Hypothyroidism	0.08713	0.08472	0.3038
rs9347879	T	C	genus.Anaerotruncus.id.2054	0.050618	0.011049	4.22333e-06	Hypothyroidism	0.1173	0.06713	0.0805304
rs11585893	A	G	genus.Bacteroides.id.918	-0.0740746	0.0147633	1.79511e-06	Hypothyroidism	-0.1599	0.09573	0.0948397
rs13207588	A	G	genus.Bacteroides.id.918	-0.059205	0.0131195	7.48504e-06	Hypothyroidism	0.0529	0.1202	0.6598
rs1340391	T	C	genus.Bacteroides.id.918	-0.0592004	0.0132244	6.7301e-06	Hypothyroidism	-0.00791	0.08354	0.9246
rs17619981	T	G	genus.Bacteroides.id.918	0.0880978	0.0187002	2.68683e-06	Hypothyroidism	0.1099	0.1345	0.414
rs2023437	T	C	genus.Bacteroides.id.918	-0.0782325	0.0167634	5.01824e-06	Hypothyroidism	0.006419	0.1368	0.9626
rs2366421	T	A	genus.Bacteroides.id.918	-0.0528153	0.0117124	7.64945e-06	Hypothyroidism	0.01502	0.07797	0.8472
rs28757219	T	A	genus.Bacteroides.id.918	0.0818398	0.0170319	1.2942e-06	Hypothyroidism	0.04717	0.1868	0.8006
rs495004	C	G	genus.Bacteroides.id.918	-0.0607475	0.0129865	3.42092e-06	Hypothyroidism	-0.02981	0.07066	0.673101
rs66474973	G	T	genus.Bacteroides.id.918	0.0812515	0.0164479	6.80966e-07	Hypothyroidism	0.2032	0.1173	0.08337
rs66710942	C	T	genus.Bacteroides.id.918	0.0488038	0.0107412	5.86259e-06	Hypothyroidism	0.08887	0.06644	0.181
rs6795673	C	T	genus.Bacteroides.id.918	0.0538565	0.0105251	3.37909e-07	Hypothyroidism	0.0121	0.06633	0.8552
rs9507307	C	T	genus.Bacteroides.id.918	0.0604456	0.0129128	2.1271e-06	Hypothyroidism	0.1381	0.08078	0.0873695
rs11155559	T	C	genus.Barnesiella.id.944	0.0956023	0.0212961	8.91914e-06	Hypothyroidism	0.2982	0.1504	0.0474297
rs113258194	A	G	genus.Barnesiella.id.944	0.098992	0.0214121	7.31119e-06	Hypothyroidism	0.2015	0.1049	0.0547999
rs12909713	C	T	genus.Barnesiella.id.944	-0.0550716	0.0120039	4.94527e-06	Hypothyroidism	-0.003256	0.06575	0.9605
rs13242616	T	C	genus.Barnesiella.id.944	-0.0583747	0.0123176	2.29017e-06	Hypothyroidism	-0.01795	0.07937	0.8211
rs199035	G	A	genus.Barnesiella.id.944	0.0559495	0.0119716	3.00294e-06	Hypothyroidism	-0.008767	0.06881	0.8986
rs2057922	G	C	genus.Barnesiella.id.944	0.0915241	0.0194623	3.82634e-06	Hypothyroidism	0.05131	0.1304	0.6941
rs2276875	A	G	genus.Barnesiella.id.944	-0.0697176	0.0139537	4.65027e-07	Hypothyroidism	0.1978	0.1017	0.0518394
rs2428166	G	A	genus.Barnesiella.id.944	-0.165859	0.0337309	8.50874e-07	Hypothyroidism	0.02964	0.2155	0.8906
rs28418786	C	G	genus.Barnesiella.id.944	-0.0791324	0.0174957	6.47627e-06	Hypothyroidism	-0.02108	0.1463	0.8855
rs28479800	A	T	genus.Barnesiella.id.944	-0.09152	0.0210002	7.93418e-06	Hypothyroidism	0.01555	0.07598	0.8378
rs35177866	A	G	genus.Barnesiella.id.944	0.0917125	0.0190133	2.94763e-06	Hypothyroidism	-0.02382	0.2111	0.9102
rs60316894	C	T	genus.Barnesiella.id.944	-0.121478	0.025184	1.19064e-06	Hypothyroidism	0.04862	0.1177	0.679599
rs62251337	A	G	genus.Barnesiella.id.944	-0.0690763	0.0149374	4.24161e-06	Hypothyroidism	-0.1095	0.09217	0.2348
rs72684847	T	C	genus.Barnesiella.id.944	-0.114369	0.0253873	6.76169e-06	Hypothyroidism	-0.1003	0.2442	0.6811
rs76181748	C	T	genus.Barnesiella.id.944	-0.0778559	0.017164	6.7766e-06	Hypothyroidism	0.07911	0.1054	0.453
rs77455852	T	G	genus.Barnesiella.id.944	-0.0891491	0.0195601	3.16354e-06	Hypothyroidism	0.2364	0.1745	0.1755
rs79795328	A	G	genus.Barnesiella.id.944	-0.0818645	0.0176441	4.23302e-06	Hypothyroidism	-0.02014	0.1113	0.8564
rs10841473	G	C	genus.Bifidobacterium.id.436	-0.0624207	0.0129438	1.64522e-06	Hypothyroidism	0.1478	0.09961	0.1378
rs12022129	G	A	genus.Bifidobacterium.id.436	0.0619356	0.0138937	7.99643e-06	Hypothyroidism	2.729e-05	0.07236	0.9997
rs182549	C	T	genus.Bifidobacterium.id.436	0.119703	0.0127294	1.27822e-20	Hypothyroidism	0.01534	0.084	0.8551
rs2491158	G	A	genus.Bifidobacterium.id.436	0.0712624	0.015983	8.04716e-06	Hypothyroidism	0.174	0.1233	0.1584
rs2686790	T	C	genus.Bifidobacterium.id.436	0.070741	0.0157926	7.49893e-06	Hypothyroidism	-0.03237	0.07108	0.6488
rs4567981	T	A	genus.Bifidobacterium.id.436	0.0562084	0.0117923	1.92831e-06	Hypothyroidism	0.01729	0.06791	0.7991
rs540489	T	G	genus.Bifidobacterium.id.436	-0.0637641	0.0138746	5.19458e-06	Hypothyroidism	0.03492	0.0881	0.691801
rs55888705	A	G	genus.Bifidobacterium.id.436	0.0546319	0.0121139	6.67019e-06	Hypothyroidism	0.03946	0.07625	0.6048
rs56108664	T	C	genus.Bifidobacterium.id.436	0.0729971	0.0157926	2.4402e-06	Hypothyroidism	-0.05674	0.0863	0.5109
rs5746486	T	C	genus.Bifidobacterium.id.436	-0.0536216	0.0120801	8.99955e-06	Hypothyroidism	0.1328	0.06988	0.0573799
rs62181700	G	A	genus.Bifidobacterium.id.436	-0.0624643	0.0131205	2.17246e-06	Hypothyroidism	0.1609	0.06944	0.0204899
rs73797465	T	G	genus.Bifidobacterium.id.436	-0.0953566	0.0209237	4.38162e-06	Hypothyroidism	0.06797	0.0874	0.4367
rs75344046	C	T	genus.Bifidobacterium.id.436	0.232354	0.0505979	4.86354e-06	Hypothyroidism	-0.04442	0.3193	0.8894
rs76671854	C	G	genus.Bifidobacterium.id.436	-0.0846055	0.0184003	3.9567e-06	Hypothyroidism	-0.09885	0.08215	0.2289
rs857444	C	T	genus.Bifidobacterium.id.436	0.0558234	0.0121219	3.57097e-06	Hypothyroidism	-0.05696	0.06808	0.4028
rs11069458	T	C	genus.Bilophila.id.3170	-0.0680947	0.015503	7.71547e-06	Hypothyroidism	0.06817	0.07463	0.361
rs116261629	G	C	genus.Bilophila.id.3170	0.128112	0.0261358	8.62329e-07	Hypothyroidism	-0.02432	0.1932	0.8998
rs1241171	G	A	genus.Bilophila.id.3170	-0.0692654	0.0150148	4.24037e-06	Hypothyroidism	-0.06291	0.07144	0.3786
rs1571225	C	T	genus.Bilophila.id.3170	0.0826826	0.0170621	1.12289e-06	Hypothyroidism	-0.07237	0.07026	0.303
rs1917709	A	T	genus.Bilophila.id.3170	0.118509	0.026742	7.36957e-06	Hypothyroidism	0.01088	0.1482	0.9415
rs1969927	G	A	genus.Bilophila.id.3170	0.0564589	0.0126935	9.0722e-06	Hypothyroidism	-0.1027	0.06788	0.1304
rs2713349	A	T	genus.Bilophila.id.3170	0.0617228	0.0140174	8.63249e-06	Hypothyroidism	0.07772	0.0685	0.2566
rs2728491	G	T	genus.Bilophila.id.3170	-0.0627416	0.0139456	6.33255e-06	Hypothyroidism	-0.08892	0.07966	0.2643
rs3827020	C	T	genus.Bilophila.id.3170	0.0766479	0.0160642	1.78875e-06	Hypothyroidism	0.1051	0.09934	0.2899
rs4798126	G	A	genus.Bilophila.id.3170	0.073288	0.016799	7.14662e-06	Hypothyroidism	-0.04954	0.07059	0.4827
rs542415	T	C	genus.Bilophila.id.3170	-0.0613623	0.0133436	4.70948e-06	Hypothyroidism	-0.03558	0.07222	0.6223
rs60178956	G	A	genus.Bilophila.id.3170	-0.0624818	0.0141485	8.05619e-06	Hypothyroidism	-0.02037	0.07197	0.7772
rs6793291	C	A	genus.Bilophila.id.3170	0.112729	0.0241633	3.1132e-06	Hypothyroidism	-0.0121	0.1155	0.9166
rs72676854	T	C	genus.Bilophila.id.3170	0.123209	0.026882	5.62268e-06	Hypothyroidism	-0.2641	0.3284	0.4214
rs7802841	C	A	genus.Bilophila.id.3170	0.0670097	0.0137701	1.76952e-06	Hypothyroidism	-0.07338	0.06936	0.29
rs8013541	A	T	genus.Bilophila.id.3170	-0.0571991	0.0125673	5.47538e-06	Hypothyroidism	0.03143	0.06641	0.636
rs9899990	A	G	genus.Bilophila.id.3170	-0.102702	0.0233878	9.06691e-06	Hypothyroidism	-0.07644	0.1231	0.5345
rs11149971	C	T	genus.Blautia.id.1992	0.117605	0.02339	1.03934e-06	Hypothyroidism	-0.05439	0.1022	0.5945
rs113271346	C	T	genus.Blautia.id.1992	0.0782682	0.0172116	6.85386e-06	Hypothyroidism	0.009139	0.1319	0.9448
rs115043014	G	A	genus.Blautia.id.1992	-0.206605	0.043992	5.186e-06	Hypothyroidism	0.1119	0.1487	0.4518
rs12453000	C	T	genus.Blautia.id.1992	0.0625335	0.0129987	1.26117e-06	Hypothyroidism	-0.03973	0.07476	0.5951
rs16892041	T	C	genus.Blautia.id.1992	-0.0622605	0.0141804	8.82028e-06	Hypothyroidism	-0.07599	0.07723	0.3252
rs2788271	T	G	genus.Blautia.id.1992	-0.0575596	0.0133492	7.16388e-06	Hypothyroidism	0.08473	0.07376	0.2507
rs3005511	A	G	genus.Blautia.id.1992	0.0501085	0.0110768	6.18905e-06	Hypothyroidism	0.003365	0.06816	0.9606
rs4926264	T	C	genus.Blautia.id.1992	0.0826207	0.0178239	5.10293e-06	Hypothyroidism	-0.02889	0.09021	0.7488
rs67794373	C	T	genus.Blautia.id.1992	0.0601709	0.0123443	1.00003e-06	Hypothyroidism	0.05294	0.08411	0.529
rs682885	A	G	genus.Blautia.id.1992	-0.0493376	0.0107359	4.4908e-06	Hypothyroidism	0.03379	0.06794	0.618899
rs72973581	A	G	genus.Blautia.id.1992	0.125169	0.0265408	1.73934e-06	Hypothyroidism	0.3915	0.2068	0.0583902
rs7860714	A	G	genus.Blautia.id.1992	-0.0502178	0.0109853	4.09147e-06	Hypothyroidism	-0.04751	0.07122	0.5047
rs10084203	A	G	genus.Butyricicoccus.id.2055	0.0549699	0.0123563	8.58646e-06	Hypothyroidism	0.01597	0.07385	0.8288
rs12034718	A	G	genus.Butyricicoccus.id.2055	0.0701199	0.0158213	9.57686e-06	Hypothyroidism	-0.0009178	0.1326	0.9945
rs12585793	T	C	genus.Butyricicoccus.id.2055	-0.262206	0.0564729	5.79191e-06	Hypothyroidism	0.0703	0.1156	0.5431
rs2017189	G	T	genus.Butyricicoccus.id.2055	-0.0506956	0.011024	3.87256e-06	Hypothyroidism	-0.009383	0.06762	0.8896
rs4962426	G	T	genus.Butyricicoccus.id.2055	0.0614216	0.0135979	7.3849e-06	Hypothyroidism	-0.01307	0.08686	0.8804
rs56221232	T	C	genus.Butyricicoccus.id.2055	0.0828027	0.0167401	7.6194e-07	Hypothyroidism	0.1014	0.1296	0.4338
rs7322368	T	C	genus.Butyricicoccus.id.2055	0.0815733	0.0183167	5.5178e-06	Hypothyroidism	0.04498	0.09489	0.6354
rs75238760	T	A	genus.Butyricicoccus.id.2055	0.0619423	0.0139942	6.797e-06	Hypothyroidism	0.1153	0.08167	0.158
rs11228830	A	G	genus.Butyricimonas.id.945	0.135265	0.0298411	6.55162e-06	Hypothyroidism	-0.09343	0.2311	0.686
rs113054641	G	A	genus.Butyricimonas.id.945	-0.144881	0.0274574	1.73694e-07	Hypothyroidism	0.05633	0.1356	0.677901
rs12304031	G	A	genus.Butyricimonas.id.945	-0.086278	0.0196846	6.70067e-06	Hypothyroidism	-0.07574	0.09867	0.4427
rs12458763	A	C	genus.Butyricimonas.id.945	0.122037	0.0269587	6.36646e-06	Hypothyroidism	0.06172	0.0806	0.4439
rs1862649	G	A	genus.Butyricimonas.id.945	0.113124	0.0248176	4.76256e-06	Hypothyroidism	-0.2087	0.1041	0.0450298
rs2114713	G	T	genus.Butyricimonas.id.945	0.062721	0.0138998	6.87713e-06	Hypothyroidism	-0.001425	0.06945	0.9836
rs2642760	G	C	genus.Butyricimonas.id.945	0.0713357	0.0145396	8.5808e-07	Hypothyroidism	-0.1353	0.06706	0.0435702
rs270727	G	C	genus.Butyricimonas.id.945	-0.0694173	0.0150795	5.38157e-06	Hypothyroidism	0.04707	0.07542	0.5326
rs326049	C	G	genus.Butyricimonas.id.945	0.0759694	0.0167617	8.1865e-06	Hypothyroidism	0.07209	0.08793	0.4123
rs62130338	G	A	genus.Butyricimonas.id.945	-0.0732608	0.0158324	3.8981e-06	Hypothyroidism	-0.00472	0.06772	0.9444
rs62390301	T	C	genus.Butyricimonas.id.945	-0.0872983	0.0174893	7.41905e-07	Hypothyroidism	-0.0892	0.1003	0.3739
rs7083431	A	C	genus.Butyricimonas.id.945	0.0703539	0.0144439	8.8546e-07	Hypothyroidism	-0.05399	0.07503	0.4718
rs71428626	G	T	genus.Butyricimonas.id.945	-0.133188	0.0289905	4.80413e-06	Hypothyroidism	-0.09207	0.2606	0.723901
rs72814525	A	G	genus.Butyricimonas.id.945	0.0664154	0.0149766	8.24599e-06	Hypothyroidism	0.01369	0.07805	0.8608
rs782080	T	A	genus.Butyricimonas.id.945	0.0653488	0.0137973	2.23398e-06	Hypothyroidism	-0.04887	0.06847	0.4754
rs78453362	A	G	genus.Butyricimonas.id.945	-0.14948	0.0327073	4.0581e-06	Hypothyroidism	0.007032	0.2459	0.9772
rs9657374	C	T	genus.Butyricimonas.id.945	0.0680719	0.0148172	4.50359e-06	Hypothyroidism	-0.05549	0.06771	0.4125
rs1007475	G	T	genus.Butyrivibrio.id.1993	0.118065	0.0261271	7.92312e-06	Hypothyroidism	-0.04561	0.07451	0.5405
rs11761679	T	C	genus.Butyrivibrio.id.1993	0.154775	0.0321539	2.20231e-06	Hypothyroidism	0.02945	0.0973	0.7621
rs142855850	A	G	genus.Butyrivibrio.id.1993	0.205013	0.0457138	6.85543e-06	Hypothyroidism	-0.08529	0.1857	0.646001
rs16934069	T	C	genus.Butyrivibrio.id.1993	-0.133784	0.0299444	8.8591e-06	Hypothyroidism	0.02169	0.08078	0.788301
rs16941336	C	T	genus.Butyrivibrio.id.1993	0.127488	0.0267936	1.53182e-06	Hypothyroidism	-0.06429	0.06957	0.3555
rs17163238	G	A	genus.Butyrivibrio.id.1993	0.140987	0.0309117	5.51196e-06	Hypothyroidism	0.00557	0.07879	0.9436
rs4537857	T	C	genus.Butyrivibrio.id.1993	-0.12459	0.0260992	1.80192e-06	Hypothyroidism	-0.07119	0.06735	0.2905
rs486484	A	G	genus.Butyrivibrio.id.1993	-0.108349	0.0240008	6.61084e-06	Hypothyroidism	0.008316	0.06608	0.8999
rs4928024	A	G	genus.Butyrivibrio.id.1993	-0.17471	0.0389333	8.18641e-06	Hypothyroidism	0.001114	0.1175	0.9924
rs72723662	C	T	genus.Butyrivibrio.id.1993	0.224078	0.0449336	7.86241e-07	Hypothyroidism	0.3563	0.2183	0.1027
rs7412979	C	G	genus.Butyrivibrio.id.1993	0.186779	0.0389112	1.70567e-06	Hypothyroidism	-0.0009248	0.1136	0.9935
rs74622183	A	G	genus.Butyrivibrio.id.1993	-0.201027	0.0428204	2.45748e-06	Hypothyroidism	-0.0372	0.08361	0.656401
rs77356209	T	C	genus.Butyrivibrio.id.1993	0.216874	0.0483299	6.6643e-06	Hypothyroidism	-0.1454	0.1292	0.2603
rs7752361	A	G	genus.Butyrivibrio.id.1993	-0.11923	0.0239975	7.69113e-07	Hypothyroidism	-0.01822	0.06588	0.782099
rs7763512	G	A	genus.Butyrivibrio.id.1993	0.119846	0.0253367	3.10655e-06	Hypothyroidism	-0.09898	0.06811	0.1461
rs9349693	A	G	genus.Butyrivibrio.id.1993	0.117973	0.0259861	5.54958e-06	Hypothyroidism	-0.03075	0.06885	0.655101
rs10090365	A	G	genus.CandidatusSoleaferrea.id.11350	-0.0834413	0.0180989	4.17309e-06	Hypothyroidism	0.09666	0.06674	0.1475
rs10108780	A	G	genus.CandidatusSoleaferrea.id.11350	-0.092834	0.0199807	3.64079e-06	Hypothyroidism	0.07197	0.07021	0.3053
rs10809135	T	C	genus.CandidatusSoleaferrea.id.11350	0.0834858	0.0182426	5.47174e-06	Hypothyroidism	0.0608	0.06643	0.3601
rs11153159	G	C	genus.CandidatusSoleaferrea.id.11350	-0.12805	0.0285446	4.41523e-06	Hypothyroidism	0.1454	0.08823	0.0994695
rs12500231	A	T	genus.CandidatusSoleaferrea.id.11350	0.0813853	0.0182696	7.67641e-06	Hypothyroidism	0.01774	0.06993	0.7997
rs2193878	T	A	genus.CandidatusSoleaferrea.id.11350	0.228255	0.0509241	9.45546e-06	Hypothyroidism	-0.06516	0.1048	0.5343
rs386526	C	G	genus.CandidatusSoleaferrea.id.11350	0.0818459	0.0180086	8.33076e-06	Hypothyroidism	-0.05173	0.06482	0.4249
rs4294381	T	C	genus.CandidatusSoleaferrea.id.11350	0.112197	0.023186	1.3685e-06	Hypothyroidism	0.01873	0.07896	0.8125
rs4678258	T	C	genus.CandidatusSoleaferrea.id.11350	0.0986136	0.0215646	5.53183e-06	Hypothyroidism	-0.00476	0.0839	0.9548
rs6489992	A	G	genus.CandidatusSoleaferrea.id.11350	-0.0840437	0.0187031	7.88786e-06	Hypothyroidism	0.1625	0.06762	0.01626
rs6494306	A	G	genus.CandidatusSoleaferrea.id.11350	-0.0969304	0.0214221	5.80051e-06	Hypothyroidism	-0.06315	0.08285	0.4459
rs6881988	G	C	genus.CandidatusSoleaferrea.id.11350	-0.0819131	0.018185	9.22889e-06	Hypothyroidism	0.02441	0.0708	0.730299
rs7400877	T	C	genus.CandidatusSoleaferrea.id.11350	-0.0951085	0.0212799	9.29448e-06	Hypothyroidism	0.02853	0.07685	0.7105
rs830149	C	G	genus.CandidatusSoleaferrea.id.11350	0.184647	0.0397237	9.58382e-06	Hypothyroidism	0.02855	0.1092	0.7938
rs9973954	A	G	genus.CandidatusSoleaferrea.id.11350	0.0892075	0.0195401	5.94796e-06	Hypothyroidism	-0.1841	0.06932	0.00791808
rs12404911	C	T	genus.Catenibacterium.id.2153	0.140717	0.0304142	2.79891e-06	Hypothyroidism	0.012	0.0966	0.9012
rs212393	G	A	genus.Catenibacterium.id.2153	-0.135254	0.0286209	3.62489e-06	Hypothyroidism	0.139	0.08211	0.0905295
rs73128290	A	G	genus.Catenibacterium.id.2153	0.129726	0.0284563	4.29372e-06	Hypothyroidism	-0.01598	0.07317	0.8271
rs77285108	G	A	genus.Catenibacterium.id.2153	-0.161826	0.0353447	3.6268e-06	Hypothyroidism	0.07479	0.1035	0.47
rs7742829	C	T	genus.Catenibacterium.id.2153	0.11411	0.0251099	5.60729e-06	Hypothyroidism	0.03931	0.06701	0.5575
rs10461257	A	G	genus.ChristensenellaceaeR.7group.id.11283	-0.0551969	0.0122069	6.50746e-06	Hypothyroidism	0.01986	0.07726	0.7971
rs17081797	A	G	genus.ChristensenellaceaeR.7group.id.11283	-0.0904325	0.0204253	3.34031e-06	Hypothyroidism	0.01856	0.09107	0.8385
rs60954665	T	G	genus.ChristensenellaceaeR.7group.id.11283	0.049815	0.0110787	7.13177e-06	Hypothyroidism	-0.01859	0.06797	0.784401
rs62132810	A	G	genus.ChristensenellaceaeR.7group.id.11283	-0.0828853	0.0179623	5.66711e-06	Hypothyroidism	0.06139	0.1207	0.6109
rs62190261	A	C	genus.ChristensenellaceaeR.7group.id.11283	0.0958394	0.0214723	8.74023e-06	Hypothyroidism	0.08868	0.121	0.4636
rs62467127	C	T	genus.ChristensenellaceaeR.7group.id.11283	0.114108	0.0251983	3.25362e-06	Hypothyroidism	0.4289	0.1535	0.00520295
rs73952017	C	T	genus.ChristensenellaceaeR.7group.id.11283	-0.0862164	0.0194354	8.45769e-06	Hypothyroidism	-0.02095	0.1115	0.8509
rs78521377	C	T	genus.ChristensenellaceaeR.7group.id.11283	0.124992	0.0274797	5.60674e-06	Hypothyroidism	0.2049	0.1107	0.06418
rs79150079	C	A	genus.ChristensenellaceaeR.7group.id.11283	0.121547	0.0270977	9.41804e-06	Hypothyroidism	0.1149	0.1882	0.5418
rs892686	A	G	genus.ChristensenellaceaeR.7group.id.11283	0.0514099	0.011136	3.96861e-06	Hypothyroidism	0.0909	0.06957	0.1913
rs999354	T	A	genus.ChristensenellaceaeR.7group.id.11283	0.0580248	0.0117185	7.00695e-07	Hypothyroidism	-0.1234	0.07413	0.0959997
rs11264403	G	A	genus.Clostridiumsensustricto1.id.1873	-0.139062	0.0334454	7.75544e-06	Hypothyroidism	-0.06174	0.08174	0.450001
rs115807074	A	G	genus.Clostridiumsensustricto1.id.1873	-0.22736	0.0492575	4.31688e-06	Hypothyroidism	-0.1376	0.127	0.2788
rs11586026	A	T	genus.Clostridiumsensustricto1.id.1873	0.110967	0.0250498	8.84988e-06	Hypothyroidism	0.02436	0.1484	0.8696
rs116847295	C	T	genus.Clostridiumsensustricto1.id.1873	0.110021	0.0246032	4.58118e-06	Hypothyroidism	0.03705	0.1094	0.7349
rs12341505	G	A	genus.Clostridiumsensustricto1.id.1873	0.0810718	0.0180121	4.82174e-06	Hypothyroidism	0.05523	0.08917	0.5357
rs12490337	C	G	genus.Clostridiumsensustricto1.id.1873	-0.0616879	0.0137581	7.49465e-06	Hypothyroidism	-0.04841	0.07353	0.510301
rs2795528	G	A	genus.Clostridiumsensustricto1.id.1873	-0.184315	0.0392204	2.7204e-06	Hypothyroidism	-0.1473	0.1482	0.3205
rs2817172	C	T	genus.Clostridiumsensustricto1.id.1873	0.058139	0.0124492	2.76655e-06	Hypothyroidism	0.06625	0.06801	0.3299
rs550843	T	C	genus.Clostridiumsensustricto1.id.1873	-0.0783246	0.0169209	2.05071e-06	Hypothyroidism	-0.1197	0.08856	0.1766
rs10890671	T	C	genus.Collinsella.id.815	-0.0537401	0.0118848	6.52136e-06	Hypothyroidism	-0.01538	0.06647	0.817
rs11597285	G	T	genus.Collinsella.id.815	-0.0537947	0.0120548	9.37615e-06	Hypothyroidism	-0.147	0.06601	0.0259502
rs12921100	A	T	genus.Collinsella.id.815	0.0563759	0.0127019	8.2257e-06	Hypothyroidism	-0.1028	0.07136	0.1499
rs1496626	T	C	genus.Collinsella.id.815	-0.0722307	0.01616	6.78175e-06	Hypothyroidism	-0.031	0.07511	0.6798
rs149807560	C	A	genus.Collinsella.id.815	-0.104264	0.0235841	7.0987e-06	Hypothyroidism	-0.0781	0.08656	0.3669
rs2103510	G	A	genus.Collinsella.id.815	0.0786551	0.0168217	2.42474e-06	Hypothyroidism	0.05451	0.08166	0.5045
rs2671662	C	G	genus.Collinsella.id.815	-0.0567751	0.011945	2.2204e-06	Hypothyroidism	-0.07898	0.07823	0.3127
rs59414781	C	G	genus.Collinsella.id.815	0.0668866	0.0149773	9.14723e-06	Hypothyroidism	0.0449	0.08312	0.5891
rs62448871	C	A	genus.Collinsella.id.815	-0.0540309	0.0120324	6.78253e-06	Hypothyroidism	-0.04501	0.06925	0.5157
rs73052258	G	A	genus.Collinsella.id.815	0.0930178	0.0202658	1.7158e-06	Hypothyroidism	-0.1081	0.08336	0.1945
rs75672793	A	G	genus.Collinsella.id.815	-0.108908	0.0240522	6.13549e-06	Hypothyroidism	0.526	0.2365	0.0261403
rs9541268	C	A	genus.Collinsella.id.815	0.09597	0.0197312	8.79419e-07	Hypothyroidism	0.1015	0.09177	0.2688
rs11532348	C	T	genus.Coprobacter.id.949	-0.103931	0.0226826	5.71184e-06	Hypothyroidism	-0.0272	0.119	0.8192
rs12684609	T	C	genus.Coprobacter.id.949	0.100827	0.0220366	6.10177e-06	Hypothyroidism	-0.008173	0.0857	0.924
rs12996055	A	C	genus.Coprobacter.id.949	0.0921817	0.0209405	8.07639e-06	Hypothyroidism	0.2471	0.177	0.1628
rs143662916	C	T	genus.Coprobacter.id.949	0.253264	0.0540141	3.07252e-06	Hypothyroidism	0.2372	0.2413	0.3257
rs189356	G	A	genus.Coprobacter.id.949	0.0781125	0.0171916	6.26291e-06	Hypothyroidism	-0.04724	0.06677	0.4793
rs213863	C	T	genus.Coprobacter.id.949	-0.0887412	0.0188377	2.34883e-06	Hypothyroidism	0.1208	0.06927	0.0811895
rs28402691	T	C	genus.Coprobacter.id.949	0.110695	0.0251199	9.55668e-06	Hypothyroidism	0.1447	0.08023	0.0712492
rs305411	A	G	genus.Coprobacter.id.949	0.129218	0.0264518	1.00906e-06	Hypothyroidism	0.03662	0.118	0.7563
rs3828477	G	T	genus.Coprobacter.id.949	-0.091218	0.019569	2.88974e-06	Hypothyroidism	0.02163	0.06958	0.755899
rs5011652	G	C	genus.Coprobacter.id.949	0.0899597	0.020001	5.5105e-06	Hypothyroidism	0.03321	0.08145	0.683501
rs55672356	T	A	genus.Coprobacter.id.949	-0.193354	0.0413815	2.7369e-06	Hypothyroidism	0.1227	0.09757	0.2086
rs72821405	T	C	genus.Coprobacter.id.949	-0.147365	0.0319978	4.7576e-06	Hypothyroidism	0.2646	0.1699	0.1192
rs74919520	G	A	genus.Coprobacter.id.949	0.125703	0.0276296	5.76326e-06	Hypothyroidism	-0.07954	0.09333	0.3941
rs76001613	C	G	genus.Coprobacter.id.949	0.21591	0.0493019	9.12599e-06	Hypothyroidism	-0.02144	0.1433	0.881
rs1010560	C	A	genus.Coprococcus1.id.11301	0.0580232	0.0122722	1.95915e-06	Hypothyroidism	0.09702	0.08981	0.28
rs12794898	G	T	genus.Coprococcus1.id.11301	0.0903299	0.0197212	4.91531e-06	Hypothyroidism	-0.09815	0.1746	0.574
rs12886051	G	C	genus.Coprococcus1.id.11301	-0.0521782	0.0118051	8.00779e-06	Hypothyroidism	0.1022	0.08082	0.2062
rs1519491	T	C	genus.Coprococcus1.id.11301	0.0499197	0.0113558	8.95283e-06	Hypothyroidism	-0.04618	0.07897	0.5587
rs1576241	A	G	genus.Coprococcus1.id.11301	-0.0510343	0.0109535	3.32862e-06	Hypothyroidism	0.01731	0.06739	0.7973
rs1762123	C	T	genus.Coprococcus1.id.11301	-0.0891532	0.0198554	8.01468e-06	Hypothyroidism	0.02701	0.1088	0.8039
rs2907920	A	G	genus.Coprococcus1.id.11301	0.0561173	0.0126824	7.65327e-06	Hypothyroidism	-0.004017	0.0698	0.9541
rs4277593	G	A	genus.Coprococcus1.id.11301	-0.0585649	0.0109914	1.13969e-07	Hypothyroidism	0.05524	0.06803	0.4168
rs56405618	A	G	genus.Coprococcus1.id.11301	-0.08963	0.0186508	1.57195e-06	Hypothyroidism	-0.1261	0.08371	0.132
rs73031725	T	C	genus.Coprococcus1.id.11301	0.167591	0.0355224	1.97917e-06	Hypothyroidism	-0.2935	0.2125	0.1673
rs73167075	T	C	genus.Coprococcus1.id.11301	0.0573137	0.0127573	8.56864e-06	Hypothyroidism	0.06372	0.08694	0.4636
rs74101919	T	C	genus.Coprococcus1.id.11301	-0.0718989	0.0144651	1.03291e-06	Hypothyroidism	0.08947	0.08057	0.2668
rs7784490	C	G	genus.Coprococcus1.id.11301	-0.0518543	0.0113136	4.55233e-06	Hypothyroidism	-0.02851	0.06608	0.666201
rs946513	C	T	genus.Coprococcus1.id.11301	0.205899	0.0460018	8.61855e-06	Hypothyroidism	-0.1197	0.303	0.6928
rs10070053	A	G	genus.Coprococcus2.id.11302	0.0594312	0.0135375	7.64883e-06	Hypothyroidism	0.08268	0.07985	0.3004
rs12634070	T	C	genus.Coprococcus2.id.11302	0.0736486	0.0164921	9.95104e-06	Hypothyroidism	-0.01512	0.09253	0.8702
rs1958519	T	A	genus.Coprococcus2.id.11302	0.0665288	0.0138558	1.57692e-06	Hypothyroidism	0.03417	0.06854	0.6181
rs2482516	C	T	genus.Coprococcus2.id.11302	0.0754415	0.0164619	4.72333e-06	Hypothyroidism	-0.09999	0.07832	0.2017
rs35890118	A	G	genus.Coprococcus2.id.11302	-0.066536	0.0147661	8.25962e-06	Hypothyroidism	0.1515	0.07068	0.0320103
rs59936925	A	T	genus.Coprococcus2.id.11302	0.117085	0.0233995	9.37545e-07	Hypothyroidism	0.01568	0.145	0.9139
rs61823518	A	C	genus.Coprococcus2.id.11302	-0.0955381	0.0215724	6.68258e-06	Hypothyroidism	0.1605	0.1305	0.2187
rs6677933	C	T	genus.Coprococcus2.id.11302	-0.0804405	0.0164216	1.18501e-06	Hypothyroidism	-0.01072	0.08172	0.8957
rs72680320	T	C	genus.Coprococcus2.id.11302	-0.0649382	0.013919	2.27115e-06	Hypothyroidism	-0.02984	0.08933	0.738401
rs9426473	A	G	genus.Coprococcus2.id.11302	0.0727361	0.0161662	6.30687e-06	Hypothyroidism	-0.001671	0.1121	0.9881
rs10810043	A	G	genus.Coprococcus3.id.11303	0.0515518	0.0115923	9.27424e-06	Hypothyroidism	-0.0312	0.06702	0.641599
rs11077359	T	C	genus.Coprococcus3.id.11303	-0.0645443	0.0148833	9.63598e-06	Hypothyroidism	0.04375	0.08194	0.593401
rs11080344	C	T	genus.Coprococcus3.id.11303	0.0516921	0.0113054	4.78692e-06	Hypothyroidism	0.07217	0.07032	0.3047
rs13247359	G	A	genus.Coprococcus3.id.11303	0.051211	0.0113031	7.32611e-06	Hypothyroidism	-0.001141	0.0656	0.9861
rs13394391	C	T	genus.Coprococcus3.id.11303	-0.0709302	0.0150918	2.20317e-06	Hypothyroidism	-0.04382	0.0904	0.627899
rs178271	T	C	genus.Coprococcus3.id.11303	0.145257	0.0294239	7.81088e-07	Hypothyroidism	-0.07074	0.1292	0.5841
rs4575475	G	A	genus.Coprococcus3.id.11303	0.0619514	0.0137787	7.04284e-06	Hypothyroidism	0.1907	0.1348	0.1571
rs62481985	G	C	genus.Coprococcus3.id.11303	-0.0582385	0.0115052	4.1756e-07	Hypothyroidism	-0.07858	0.07406	0.2887
rs7521171	G	A	genus.Coprococcus3.id.11303	-0.0596434	0.0129279	4.32242e-06	Hypothyroidism	-0.02456	0.07523	0.744
rs8100692	T	C	genus.Coprococcus3.id.11303	0.0577411	0.0113476	4.16459e-07	Hypothyroidism	-0.04455	0.0664	0.5023
rs112893842	T	C	genus.DefluviitaleaceaeUCG011.id.11287	0.11381	0.0232806	1.44535e-06	Hypothyroidism	-0.1381	0.1104	0.2109
rs1582238	T	C	genus.DefluviitaleaceaeUCG011.id.11287	0.0805036	0.0167257	1.56775e-06	Hypothyroidism	-0.02797	0.0675	0.6786
rs28696126	A	T	genus.DefluviitaleaceaeUCG011.id.11287	-0.106503	0.0238473	6.62806e-06	Hypothyroidism	-0.02518	0.1338	0.8507
rs2892880	G	A	genus.DefluviitaleaceaeUCG011.id.11287	0.0817755	0.0181686	6.82881e-06	Hypothyroidism	-0.1148	0.06894	0.0958804
rs4344384	G	T	genus.DefluviitaleaceaeUCG011.id.11287	0.0715978	0.0156309	4.83238e-06	Hypothyroidism	0.1148	0.06719	0.0876093
rs4677103	A	G	genus.DefluviitaleaceaeUCG011.id.11287	0.0977912	0.0197263	9.59557e-07	Hypothyroidism	-0.1724	0.08452	0.0413504
rs55658617	T	C	genus.DefluviitaleaceaeUCG011.id.11287	0.174369	0.0362226	2.15292e-06	Hypothyroidism	0.0686	0.2366	0.7718
rs72731813	C	T	genus.DefluviitaleaceaeUCG011.id.11287	-0.147383	0.0293796	4.33116e-07	Hypothyroidism	0.3657	0.2342	0.1184
rs9608282	T	G	genus.DefluviitaleaceaeUCG011.id.11287	0.142939	0.0299793	2.52045e-06	Hypothyroidism	-0.2555	0.1085	0.01859
rs9725395	A	G	genus.DefluviitaleaceaeUCG011.id.11287	-0.13834	0.029554	3.51921e-06	Hypothyroidism	0.2972	0.2245	0.1856
rs11160353	T	A	genus.Desulfovibrio.id.3173	-0.0691756	0.0147285	2.70303e-06	Hypothyroidism	0.1263	0.06751	0.0613395
rs12031543	T	C	genus.Desulfovibrio.id.3173	-0.127185	0.0281887	6.54764e-06	Hypothyroidism	0.1341	0.099	0.1755
rs13066142	G	A	genus.Desulfovibrio.id.3173	0.119141	0.0250891	3.78665e-06	Hypothyroidism	0.1632	0.1134	0.1502
rs16863365	A	G	genus.Desulfovibrio.id.3173	0.109402	0.0226964	1.7945e-06	Hypothyroidism	-0.2219	0.1098	0.0433401
rs2032031	A	G	genus.Desulfovibrio.id.3173	-0.0654931	0.0148681	9.14277e-06	Hypothyroidism	-0.02585	0.07162	0.7181
rs2590913	G	A	genus.Desulfovibrio.id.3173	0.154496	0.0339396	6.65421e-06	Hypothyroidism	0.2754	0.2314	0.2341
rs2853179	C	T	genus.Desulfovibrio.id.3173	0.0811971	0.0174234	2.42439e-06	Hypothyroidism	-0.07125	0.07291	0.3284
rs4797774	G	A	genus.Desulfovibrio.id.3173	0.212582	0.0470044	5.64315e-06	Hypothyroidism	-0.04588	0.123	0.709099
rs6580353	T	C	genus.Desulfovibrio.id.3173	0.0770979	0.0169735	4.93857e-06	Hypothyroidism	0.02748	0.0922	0.765701
rs72647089	T	G	genus.Desulfovibrio.id.3173	-0.106594	0.0239337	8.29763e-06	Hypothyroidism	-0.1789	0.143	0.2109
rs7729080	C	A	genus.Desulfovibrio.id.3173	-0.070287	0.0157691	9.95869e-06	Hypothyroidism	-0.05267	0.06614	0.4259
rs10138457	T	C	genus.Dialister.id.2183	-0.113054	0.0261933	7.88122e-06	Hypothyroidism	-0.1474	0.1921	0.4431
rs10938938	G	A	genus.Dialister.id.2183	-0.0773514	0.0170915	7.37063e-06	Hypothyroidism	0.1338	0.1185	0.2586
rs11071887	T	C	genus.Dialister.id.2183	0.0662403	0.0146315	5.91407e-06	Hypothyroidism	0.06743	0.07248	0.3522
rs11166701	G	A	genus.Dialister.id.2183	-0.0655301	0.013186	5.50746e-07	Hypothyroidism	-0.004563	0.07135	0.949
rs2314294	T	C	genus.Dialister.id.2183	0.0865932	0.0193719	8.07899e-06	Hypothyroidism	-0.08629	0.0904	0.3398
rs2435610	A	C	genus.Dialister.id.2183	0.0647131	0.0143314	5.93269e-06	Hypothyroidism	0.08473	0.08083	0.2945
rs4747450	C	A	genus.Dialister.id.2183	0.0668509	0.0147685	5.83729e-06	Hypothyroidism	0.02918	0.07349	0.691301
rs4753063	G	A	genus.Dialister.id.2183	-0.0596297	0.0130052	4.85684e-06	Hypothyroidism	0.01201	0.06653	0.8568
rs517089	T	A	genus.Dialister.id.2183	0.076227	0.0170411	5.13634e-06	Hypothyroidism	0.05016	0.09471	0.596401
rs75416973	A	G	genus.Dialister.id.2183	0.0727223	0.016451	9.46091e-06	Hypothyroidism	0.03483	0.07746	0.653
rs764177	C	A	genus.Dialister.id.2183	-0.0601454	0.0135366	9.60772e-06	Hypothyroidism	0.02645	0.06553	0.686501
rs76680460	G	A	genus.Dialister.id.2183	-0.161296	0.0364332	8.19213e-06	Hypothyroidism	-0.01189	0.2564	0.963
rs11150408	T	G	genus.Dorea.id.1997	0.0488254	0.0109063	7.05777e-06	Hypothyroidism	-0.1134	0.07634	0.1375
rs12216169	T	A	genus.Dorea.id.1997	0.0881722	0.0193683	5.33123e-06	Hypothyroidism	0.07884	0.2476	0.7502
rs12537781	T	C	genus.Dorea.id.1997	-0.055544	0.0125223	9.15137e-06	Hypothyroidism	-0.07669	0.0838	0.3601
rs13279148	G	A	genus.Dorea.id.1997	0.0715309	0.0150878	2.25283e-06	Hypothyroidism	-0.02869	0.09055	0.751299
rs1899291	C	T	genus.Dorea.id.1997	0.0697217	0.0150285	4.56686e-06	Hypothyroidism	0.006917	0.07677	0.9282
rs3005511	A	G	genus.Dorea.id.1997	0.0516127	0.0112852	5.28702e-06	Hypothyroidism	0.003365	0.06816	0.9606
rs345219	T	G	genus.Dorea.id.1997	-0.0497368	0.0112621	8.8006e-06	Hypothyroidism	-0.1188	0.07107	0.0945998
rs3752849	G	A	genus.Dorea.id.1997	0.163846	0.036608	7.68057e-06	Hypothyroidism	0.01346	0.1089	0.9016
rs4793307	C	T	genus.Dorea.id.1997	0.0574165	0.0122472	4.0069e-06	Hypothyroidism	0.07743	0.1125	0.4914
rs62503162	A	G	genus.Dorea.id.1997	-0.0974091	0.0194379	7.46605e-07	Hypothyroidism	-0.4112	0.2033	0.0431003
rs62583469	T	A	genus.Dorea.id.1997	-0.0634136	0.0142227	5.77508e-06	Hypothyroidism	-0.0788	0.09746	0.4188
rs73729431	C	T	genus.Dorea.id.1997	-0.13745	0.0299983	3.1674e-06	Hypothyroidism	0.05109	0.1146	0.6556
rs112205261	T	C	genus.Eggerthella.id.819	-0.188618	0.0403613	3.34648e-06	Hypothyroidism	-0.07946	0.09466	0.4013
rs13070736	A	C	genus.Eggerthella.id.819	-0.121331	0.0272024	7.61915e-06	Hypothyroidism	0.006489	0.0701	0.9262
rs1784446	G	A	genus.Eggerthella.id.819	0.0907728	0.0198096	5.23136e-06	Hypothyroidism	-0.01047	0.07006	0.8812
rs2223081	G	A	genus.Eggerthella.id.819	0.102572	0.0221108	3.88889e-06	Hypothyroidism	-0.1789	0.09221	0.0523902
rs2240838	A	G	genus.Eggerthella.id.819	0.0980582	0.0197653	7.36205e-07	Hypothyroidism	-0.0874	0.07095	0.218
rs2877457	G	A	genus.Eggerthella.id.819	-0.093486	0.0210208	9.02708e-06	Hypothyroidism	0.03896	0.07085	0.5824
rs3851328	T	G	genus.Eggerthella.id.819	-0.107774	0.0236527	4.17589e-06	Hypothyroidism	-0.04181	0.08118	0.606599
rs4985746	G	A	genus.Eggerthella.id.819	0.110522	0.0247653	5.71461e-06	Hypothyroidism	-0.05429	0.09334	0.5608
rs6430926	C	T	genus.Eggerthella.id.819	0.0879736	0.0197127	8.37122e-06	Hypothyroidism	0.09015	0.0664	0.1746
rs67490567	T	C	genus.Eggerthella.id.819	0.108495	0.0245457	8.94216e-06	Hypothyroidism	-0.07658	0.09431	0.4168
rs76663501	C	T	genus.Eggerthella.id.819	0.175349	0.0378576	4.82574e-06	Hypothyroidism	0.01697	0.2194	0.9384
rs11027642	C	T	genus.Eisenbergiella.id.11304	0.129006	0.0284844	4.91871e-06	Hypothyroidism	-0.07267	0.09889	0.4625
rs11079158	T	C	genus.Eisenbergiella.id.11304	0.100627	0.022546	7.34849e-06	Hypothyroidism	0.0239	0.07458	0.7486
rs11938607	T	C	genus.Eisenbergiella.id.11304	0.0978125	0.0216636	8.2182e-06	Hypothyroidism	0.03174	0.06673	0.6343
rs12257723	A	C	genus.Eisenbergiella.id.11304	-0.0952742	0.0211569	8.85121e-06	Hypothyroidism	-0.1092	0.07205	0.1294
rs12278566	T	A	genus.Eisenbergiella.id.11304	-0.121065	0.0251658	1.65001e-06	Hypothyroidism	0.01679	0.08232	0.8384
rs12710729	C	A	genus.Eisenbergiella.id.11304	0.0893384	0.0199069	9.8441e-06	Hypothyroidism	0.03419	0.089	0.7008
rs13258851	A	G	genus.Eisenbergiella.id.11304	0.137001	0.0302124	7.74648e-06	Hypothyroidism	0.03633	0.07547	0.630199
rs1508033	A	C	genus.Eisenbergiella.id.11304	0.091546	0.0195787	3.22889e-06	Hypothyroidism	-0.05726	0.06997	0.4131
rs1553971	T	G	genus.Eisenbergiella.id.11304	0.120965	0.0263054	5.26837e-06	Hypothyroidism	-0.04873	0.08446	0.564
rs2683098	C	T	genus.Eisenbergiella.id.11304	0.107319	0.022515	2.2375e-06	Hypothyroidism	-0.03069	0.07058	0.6637
rs3812426	G	A	genus.Eisenbergiella.id.11304	0.106447	0.0224159	2.71687e-06	Hypothyroidism	-0.07921	0.07605	0.2976
rs4462860	G	A	genus.Eisenbergiella.id.11304	0.0939071	0.0201104	4.16221e-06	Hypothyroidism	0.00137	0.07069	0.9845
rs10098492	T	C	genus.Enterorhabdus.id.820	0.132323	0.0293688	6.40572e-06	Hypothyroidism	-0.1461	0.1157	0.2069
rs11098863	T	A	genus.Enterorhabdus.id.820	-0.0966008	0.0162677	3.05646e-09	Hypothyroidism	0.01034	0.0676	0.8785
rs114731706	T	G	genus.Enterorhabdus.id.820	0.182308	0.0382298	2.17342e-06	Hypothyroidism	0.6642	0.3801	0.0805508
rs2051957	C	T	genus.Enterorhabdus.id.820	0.0843291	0.0189864	8.89859e-06	Hypothyroidism	0.1044	0.06639	0.1159
rs3017103	A	G	genus.Enterorhabdus.id.820	0.0980897	0.0208995	2.94044e-06	Hypothyroidism	-0.01968	0.09153	0.8297
rs73331712	T	C	genus.Enterorhabdus.id.820	0.26199	0.055123	4.84923e-06	Hypothyroidism	-0.02216	0.164	0.8925
rs77655283	G	A	genus.Enterorhabdus.id.820	0.132988	0.0298306	5.88042e-06	Hypothyroidism	0.0007979	0.08926	0.9929
rs7923280	A	T	genus.Enterorhabdus.id.820	0.0860019	0.0169148	5.23856e-07	Hypothyroidism	-0.03013	0.06839	0.6595
rs9470637	A	T	genus.Enterorhabdus.id.820	-0.0755513	0.0166263	5.69624e-06	Hypothyroidism	0.04764	0.06666	0.4749
rs1434153	G	A	genus.Erysipelatoclostridium.id.11381	-0.0684526	0.0152443	6.85295e-06	Hypothyroidism	-0.1428	0.07445	0.0550706
rs16936671	C	T	genus.Erysipelatoclostridium.id.11381	-0.0968026	0.0217883	6.04309e-06	Hypothyroidism	-0.166	0.1308	0.2044
rs17804233	T	C	genus.Erysipelatoclostridium.id.11381	-0.0662914	0.0144203	4.58605e-06	Hypothyroidism	-0.1044	0.06793	0.1244
rs2901723	C	A	genus.Erysipelatoclostridium.id.11381	0.0641339	0.0144295	8.79469e-06	Hypothyroidism	-0.02469	0.07235	0.733
rs340991	A	G	genus.Erysipelatoclostridium.id.11381	-0.0740482	0.0158891	3.74942e-06	Hypothyroidism	-0.1443	0.06852	0.0352501
rs34528142	C	G	genus.Erysipelatoclostridium.id.11381	-0.0875551	0.0195556	6.12704e-06	Hypothyroidism	0.2496	0.1185	0.0350598
rs3804326	A	G	genus.Erysipelatoclostridium.id.11381	0.14147	0.0336352	9.85273e-06	Hypothyroidism	-0.004554	0.102	0.9644
rs45480394	T	G	genus.Erysipelatoclostridium.id.11381	-0.0687134	0.0151835	7.66155e-06	Hypothyroidism	-0.03411	0.07557	0.651799
rs4697572	A	G	genus.Erysipelatoclostridium.id.11381	-0.0810636	0.0163308	7.5935e-07	Hypothyroidism	-0.08562	0.07119	0.2291
rs58236560	G	T	genus.Erysipelatoclostridium.id.11381	-0.111157	0.0234426	2.1612e-06	Hypothyroidism	-0.1171	0.09568	0.2212
rs61806970	C	T	genus.Erysipelatoclostridium.id.11381	0.142548	0.0320688	9.0941e-06	Hypothyroidism	0.02918	0.1141	0.7982
rs622418	A	G	genus.Erysipelatoclostridium.id.11381	-0.0668051	0.0143224	3.68156e-06	Hypothyroidism	-0.003927	0.06649	0.9529
rs6474512	A	C	genus.Erysipelatoclostridium.id.11381	0.067015	0.0143201	3.01546e-06	Hypothyroidism	0.07458	0.069	0.2798
rs710230	T	C	genus.Erysipelatoclostridium.id.11381	0.143381	0.0281514	6.3312e-07	Hypothyroidism	-0.009514	0.2169	0.965
rs7221249	A	G	genus.Erysipelatoclostridium.id.11381	0.0839861	0.0142741	4.30951e-09	Hypothyroidism	-0.05596	0.06996	0.4237
rs9590927	G	A	genus.Erysipelatoclostridium.id.11381	-0.0646003	0.0143479	6.39042e-06	Hypothyroidism	-0.01624	0.06736	0.8095
rs10164067	T	G	genus.ErysipelotrichaceaeUCG003.id.11384	-0.10326	0.0212405	1.13086e-06	Hypothyroidism	0.1219	0.09674	0.2077
rs11666127	A	G	genus.ErysipelotrichaceaeUCG003.id.11384	-0.0719187	0.0161371	7.90414e-06	Hypothyroidism	0.106	0.1292	0.4121
rs11994308	C	T	genus.ErysipelotrichaceaeUCG003.id.11384	0.115417	0.0242503	1.32563e-06	Hypothyroidism	0.1098	0.1803	0.5424
rs12251396	A	G	genus.ErysipelotrichaceaeUCG003.id.11384	-0.0705399	0.0158766	9.51839e-06	Hypothyroidism	-0.1427	0.1279	0.2645
rs17798136	G	A	genus.ErysipelotrichaceaeUCG003.id.11384	0.158818	0.0347674	3.23598e-06	Hypothyroidism	-0.2244	0.1869	0.23
rs28568391	A	G	genus.ErysipelotrichaceaeUCG003.id.11384	-0.0583911	0.0118741	6.41953e-07	Hypothyroidism	-0.008362	0.06836	0.9026
rs4758231	G	T	genus.ErysipelotrichaceaeUCG003.id.11384	-0.0551754	0.0122047	6.54912e-06	Hypothyroidism	0.05145	0.06782	0.4481
rs59068084	T	G	genus.ErysipelotrichaceaeUCG003.id.11384	0.0564772	0.0120224	3.11742e-06	Hypothyroidism	-0.1317	0.06733	0.0503802
rs59104037	A	G	genus.ErysipelotrichaceaeUCG003.id.11384	-0.0951263	0.0204742	4.48256e-06	Hypothyroidism	0.1029	0.1117	0.3569
rs62403464	T	C	genus.ErysipelotrichaceaeUCG003.id.11384	-0.0731743	0.0156516	3.43738e-06	Hypothyroidism	-0.1696	0.09403	0.0713198
rs6875357	C	T	genus.ErysipelotrichaceaeUCG003.id.11384	0.165673	0.0353831	6.69637e-06	Hypothyroidism	-0.1282	0.1055	0.2243
rs73074432	C	T	genus.ErysipelotrichaceaeUCG003.id.11384	0.072154	0.0164378	9.9902e-06	Hypothyroidism	-0.04637	0.09527	0.6264
rs74988980	G	A	genus.ErysipelotrichaceaeUCG003.id.11384	-0.133141	0.0348574	8.64276e-06	Hypothyroidism	-0.1797	0.1095	0.1008
rs75949021	T	C	genus.ErysipelotrichaceaeUCG003.id.11384	-0.169667	0.0374238	3.57507e-06	Hypothyroidism	-0.05608	0.1014	0.5801
rs76502207	T	C	genus.ErysipelotrichaceaeUCG003.id.11384	0.144844	0.0289929	6.41121e-07	Hypothyroidism	-0.2661	0.2763	0.3356
rs79396538	C	G	genus.ErysipelotrichaceaeUCG003.id.11384	0.0848148	0.0191146	8.63479e-06	Hypothyroidism	-0.1041	0.1689	0.537901
rs8053479	A	G	genus.ErysipelotrichaceaeUCG003.id.11384	-0.0838212	0.0186509	5.83413e-06	Hypothyroidism	0.1092	0.154	0.4784
rs112767262	T	C	genus.Escherichia.Shigella.id.3504	0.0732963	0.0163589	8.20636e-06	Hypothyroidism	-0.05315	0.07453	0.4757
rs113127095	A	G	genus.Escherichia.Shigella.id.3504	0.151009	0.0323434	3.33349e-06	Hypothyroidism	0.2844	0.1549	0.0664492
rs113513883	A	G	genus.Escherichia.Shigella.id.3504	0.172283	0.038041	5.27716e-06	Hypothyroidism	0.2211	0.1663	0.1836
rs1154904	A	G	genus.Escherichia.Shigella.id.3504	-0.0613376	0.0130644	3.03751e-06	Hypothyroidism	0.03399	0.06605	0.606801
rs11706043	T	A	genus.Escherichia.Shigella.id.3504	0.075657	0.0164155	5.87272e-06	Hypothyroidism	0.01995	0.06892	0.7722
rs117092367	A	T	genus.Escherichia.Shigella.id.3504	0.117362	0.0264533	9.65021e-06	Hypothyroidism	0.08196	0.1313	0.5324
rs118526	C	A	genus.Escherichia.Shigella.id.3504	-0.0594401	0.013598	7.99566e-06	Hypothyroidism	0.02237	0.06767	0.741
rs2267739	G	C	genus.Escherichia.Shigella.id.3504	0.115505	0.0237628	1.42478e-06	Hypothyroidism	0.01594	0.1453	0.9127
rs2798105	A	G	genus.Escherichia.Shigella.id.3504	-0.100851	0.0222045	8.24501e-06	Hypothyroidism	-0.1226	0.08386	0.1438
rs35555519	C	G	genus.Escherichia.Shigella.id.3504	0.101976	0.0222883	4.92332e-06	Hypothyroidism	-0.02538	0.07632	0.739399
rs4731451	G	A	genus.Escherichia.Shigella.id.3504	-0.0609885	0.0135157	7.4731e-06	Hypothyroidism	-0.02254	0.0672	0.7373
rs57024273	T	C	genus.Escherichia.Shigella.id.3504	0.0626172	0.0139919	9.70464e-06	Hypothyroidism	-0.08005	0.07471	0.2839
rs592299	T	C	genus.Escherichia.Shigella.id.3504	-0.0592004	0.0129486	4.76927e-06	Hypothyroidism	-0.03519	0.06834	0.606599
rs73208162	A	G	genus.Escherichia.Shigella.id.3504	-0.119296	0.024839	2.19391e-06	Hypothyroidism	-0.3027	0.1628	0.0629999
rs7502686	G	C	genus.Escherichia.Shigella.id.3504	-0.136384	0.0302576	5.90386e-06	Hypothyroidism	-0.1031	0.1084	0.3415
rs10927394	G	T	genus.Faecalibacterium.id.2057	-0.232262	0.0512364	7.01885e-06	Hypothyroidism	0.002875	0.1428	0.9839
rs114946999	C	T	genus.Faecalibacterium.id.2057	-0.0861565	0.01896	5.69574e-06	Hypothyroidism	0.08707	0.1102	0.4294
rs11776390	T	C	genus.Faecalibacterium.id.2057	-0.078354	0.017183	6.39675e-06	Hypothyroidism	-0.04526	0.09316	0.6271
rs12320842	C	G	genus.Faecalibacterium.id.2057	0.094833	0.0163962	7.56951e-09	Hypothyroidism	-0.1285	0.1281	0.3159
rs1271565	C	T	genus.Faecalibacterium.id.2057	-0.0576251	0.0119649	1.30169e-06	Hypothyroidism	0.01473	0.06701	0.826
rs12753492	A	C	genus.Faecalibacterium.id.2057	0.0641305	0.0149933	8.80273e-06	Hypothyroidism	-0.1207	0.1287	0.3485
rs2835874	T	C	genus.Faecalibacterium.id.2057	-0.0866356	0.0196496	7.54405e-06	Hypothyroidism	0.02746	0.07682	0.720701
rs28376661	C	G	genus.Faecalibacterium.id.2057	0.0504817	0.0109368	3.66454e-06	Hypothyroidism	0.04976	0.07656	0.5157
rs61875484	C	G	genus.Faecalibacterium.id.2057	0.0817953	0.018369	9.18015e-06	Hypothyroidism	-0.05561	0.1587	0.726001
rs6910935	A	G	genus.Faecalibacterium.id.2057	0.134864	0.0277032	1.37848e-06	Hypothyroidism	0.2766	0.2873	0.3356
rs75499067	C	T	genus.Faecalibacterium.id.2057	0.227585	0.0465522	1.76448e-06	Hypothyroidism	0.6216	0.194	0.00135301
rs79656633	T	C	genus.Faecalibacterium.id.2057	0.145631	0.0323019	8.13557e-06	Hypothyroidism	0.1167	0.2758	0.6721
rs9536330	T	C	genus.Faecalibacterium.id.2057	-0.048317	0.010797	5.33258e-06	Hypothyroidism	-0.03598	0.06578	0.5844
rs11126423	C	T	genus.FamilyXIIIAD3011group.id.11293	0.0904399	0.0196301	5.91249e-06	Hypothyroidism	0.03243	0.08628	0.706999
rs11736617	G	A	genus.FamilyXIIIAD3011group.id.11293	-0.0759493	0.0172101	9.02048e-06	Hypothyroidism	-0.06373	0.07663	0.4056
rs12812672	T	C	genus.FamilyXIIIAD3011group.id.11293	-0.096065	0.020828	2.55807e-06	Hypothyroidism	0.1091	0.1203	0.3645
rs12911842	A	T	genus.FamilyXIIIAD3011group.id.11293	-0.0811976	0.0183335	6.90824e-06	Hypothyroidism	0.05332	0.1174	0.6495
rs149302	T	C	genus.FamilyXIIIAD3011group.id.11293	-0.0645635	0.0143225	7.4818e-06	Hypothyroidism	-0.08632	0.07413	0.2443
rs16840310	A	G	genus.FamilyXIIIAD3011group.id.11293	-0.0608052	0.0122149	6.75113e-07	Hypothyroidism	-0.0899	0.06702	0.1798
rs16940167	C	T	genus.FamilyXIIIAD3011group.id.11293	0.0732552	0.0159898	3.90837e-06	Hypothyroidism	-0.09697	0.074	0.19
rs17156849	G	A	genus.FamilyXIIIAD3011group.id.11293	-0.112891	0.0245292	4.19171e-06	Hypothyroidism	-0.2076	0.105	0.0478795
rs62029761	A	G	genus.FamilyXIIIAD3011group.id.11293	0.128753	0.0276002	3.89083e-06	Hypothyroidism	0.2654	0.2495	0.2876
rs62200412	C	T	genus.FamilyXIIIAD3011group.id.11293	-0.0800851	0.0163834	5.80219e-07	Hypothyroidism	0.09333	0.08176	0.2537
rs72730932	C	A	genus.FamilyXIIIAD3011group.id.11293	-0.0899559	0.0177107	6.88766e-07	Hypothyroidism	0.2072	0.1251	0.0975506
rs739451	C	T	genus.FamilyXIIIAD3011group.id.11293	0.0649589	0.0147534	7.8781e-06	Hypothyroidism	0.08299	0.08134	0.3076
rs9276029	A	G	genus.FamilyXIIIAD3011group.id.11293	-0.0811384	0.0185669	8.92766e-06	Hypothyroidism	-0.138	0.1327	0.2983
rs9837139	A	G	genus.FamilyXIIIAD3011group.id.11293	0.10752	0.0240482	8.70808e-06	Hypothyroidism	-0.1175	0.1421	0.4082
rs9852893	C	G	genus.FamilyXIIIAD3011group.id.11293	0.0657834	0.0129056	3.87539e-07	Hypothyroidism	0.01178	0.06672	0.8599
rs112362903	A	G	genus.FamilyXIIIUCG001.id.11294	-0.149047	0.0333271	7.8777e-06	Hypothyroidism	0.2217	0.3026	0.4637
rs116979587	T	A	genus.FamilyXIIIUCG001.id.11294	-0.121679	0.0260821	3.04638e-06	Hypothyroidism	0.1015	0.1287	0.4304
rs12049454	T	C	genus.FamilyXIIIUCG001.id.11294	-0.0647298	0.0134065	1.17378e-06	Hypothyroidism	-0.1393	0.0699	0.0462796
rs1426266	T	C	genus.FamilyXIIIUCG001.id.11294	-0.0665521	0.0137151	1.24935e-06	Hypothyroidism	0.0676	0.06805	0.3205
rs2276529	C	G	genus.FamilyXIIIUCG001.id.11294	-0.0759406	0.0165099	5.35677e-06	Hypothyroidism	0.05473	0.07901	0.4885
rs3842897	G	A	genus.FamilyXIIIUCG001.id.11294	-0.112639	0.0242751	5.19705e-06	Hypothyroidism	-0.04753	0.1112	0.6692
rs62414802	C	T	genus.FamilyXIIIUCG001.id.11294	-0.0611904	0.013457	4.29181e-06	Hypothyroidism	-0.05863	0.07482	0.4332
rs7119679	G	A	genus.FamilyXIIIUCG001.id.11294	-0.0809085	0.0174782	3.52494e-06	Hypothyroidism	-0.02921	0.06987	0.6758
rs76463770	A	G	genus.FamilyXIIIUCG001.id.11294	0.19313	0.0419866	3.77476e-06	Hypothyroidism	-0.1863	0.1565	0.2339
rs8076666	A	G	genus.FamilyXIIIUCG001.id.11294	0.088655	0.0198094	8.0183e-06	Hypothyroidism	0.08352	0.1583	0.5977
rs114873521	C	T	genus.Flavonifractor.id.2059	-0.130067	0.0294087	7.12522e-06	Hypothyroidism	0.00633	0.1833	0.9724
rs11811696	T	C	genus.Flavonifractor.id.2059	-0.116063	0.0241012	2.07346e-06	Hypothyroidism	-0.05884	0.1217	0.628599
rs12030302	A	G	genus.Flavonifractor.id.2059	-0.0692276	0.0137467	5.6084e-07	Hypothyroidism	-0.02482	0.0701	0.723299
rs12038887	C	G	genus.Flavonifractor.id.2059	0.0942719	0.0211646	9.37203e-06	Hypothyroidism	-0.05601	0.07446	0.4519
rs34066017	A	G	genus.Flavonifractor.id.2059	0.0764294	0.0159789	1.52086e-06	Hypothyroidism	0.07117	0.1249	0.5689
rs6761463	G	C	genus.Flavonifractor.id.2059	-0.083392	0.0184596	8.10902e-06	Hypothyroidism	0.05992	0.0938	0.5229
rs806808	T	C	genus.Flavonifractor.id.2059	0.0667272	0.0136557	1.17972e-06	Hypothyroidism	0.04614	0.06629	0.4864
rs10439674	A	G	genus.Fusicatenibacter.id.11305	-0.0572129	0.0130007	7.68485e-06	Hypothyroidism	0.03753	0.07098	0.597
rs167879	C	T	genus.Fusicatenibacter.id.11305	-0.0659543	0.0148763	5.86893e-06	Hypothyroidism	0.0007793	0.07326	0.9915
rs1864685	A	C	genus.Fusicatenibacter.id.11305	-0.0494799	0.0108105	4.96161e-06	Hypothyroidism	0.02645	0.06695	0.6928
rs2025938	G	A	genus.Fusicatenibacter.id.11305	-0.0967298	0.0205426	2.98832e-06	Hypothyroidism	0.2168	0.1788	0.2252
rs2039204	T	A	genus.Fusicatenibacter.id.11305	-0.0497415	0.0107941	3.94178e-06	Hypothyroidism	0.02949	0.066	0.655
rs206581	A	G	genus.Fusicatenibacter.id.11305	-0.0568339	0.0127894	8.95756e-06	Hypothyroidism	0.1057	0.0846	0.2115
rs2132128	G	A	genus.Fusicatenibacter.id.11305	-0.0771914	0.0160344	1.07686e-06	Hypothyroidism	0.1522	0.1025	0.1375
rs3303	T	C	genus.Fusicatenibacter.id.11305	-0.0953657	0.020407	3.93891e-06	Hypothyroidism	0.00711	0.1131	0.9499
rs4378146	A	C	genus.Fusicatenibacter.id.11305	-0.0616691	0.0125259	7.20451e-07	Hypothyroidism	-0.07556	0.08545	0.3765
rs60254196	A	G	genus.Fusicatenibacter.id.11305	-0.0492427	0.0109365	5.46739e-06	Hypothyroidism	0.01723	0.07099	0.8082
rs62187631	T	C	genus.Fusicatenibacter.id.11305	-0.0710571	0.015924	4.54526e-06	Hypothyroidism	0.07031	0.1733	0.6849
rs62353480	A	G	genus.Fusicatenibacter.id.11305	-0.0701397	0.0145589	1.56768e-06	Hypothyroidism	-0.1168	0.1223	0.3396
rs6515626	G	A	genus.Fusicatenibacter.id.11305	0.141575	0.0313559	7.28654e-06	Hypothyroidism	-0.1188	0.1638	0.4683
rs704418	T	C	genus.Fusicatenibacter.id.11305	0.0739124	0.0151073	7.77428e-07	Hypothyroidism	0.2016	0.1052	0.0551899
rs73103914	A	G	genus.Fusicatenibacter.id.11305	-0.0597324	0.0134458	8.29563e-06	Hypothyroidism	0.08255	0.08284	0.319
rs792108	T	C	genus.Fusicatenibacter.id.11305	-0.0508345	0.0113843	8.49535e-06	Hypothyroidism	0.02778	0.06543	0.6711
rs8028026	A	G	genus.Fusicatenibacter.id.11305	-0.0792146	0.0180505	8.0633e-06	Hypothyroidism	0.1273	0.109	0.2428
rs8063430	T	C	genus.Fusicatenibacter.id.11305	-0.104026	0.022217	4.9289e-06	Hypothyroidism	-0.06031	0.1474	0.682501
rs9905659	G	A	genus.Fusicatenibacter.id.11305	-0.061617	0.0136576	7.30993e-06	Hypothyroidism	-0.0945	0.09702	0.33
rs117347059	G	C	genus.Gordonibacter.id.821	-0.128261	0.0285123	9.16713e-06	Hypothyroidism	0.07328	0.1191	0.5382
rs13412653	A	C	genus.Gordonibacter.id.821	0.107597	0.0239228	8.61141e-06	Hypothyroidism	-0.02387	0.06545	0.7154
rs16955299	G	A	genus.Gordonibacter.id.821	-0.196423	0.0433538	6.37019e-06	Hypothyroidism	0.0007551	0.1655	0.9964
rs322296	G	A	genus.Gordonibacter.id.821	0.17869	0.037722	4.02422e-06	Hypothyroidism	-0.05448	0.1027	0.595899
rs35042269	C	A	genus.Gordonibacter.id.821	-0.180293	0.0403296	8.10852e-06	Hypothyroidism	-0.06895	0.1061	0.5158
rs3765837	T	G	genus.Gordonibacter.id.821	-0.190729	0.0433608	7.16906e-06	Hypothyroidism	-0.05867	0.154	0.703301
rs4596722	A	G	genus.Gordonibacter.id.821	0.102908	0.0231571	9.0568e-06	Hypothyroidism	0.02787	0.07743	0.718899
rs61934597	C	T	genus.Gordonibacter.id.821	-0.172495	0.0388567	8.36672e-06	Hypothyroidism	0.02946	0.08865	0.739701
rs71545975	A	G	genus.Gordonibacter.id.821	-0.153972	0.0338918	7.03944e-06	Hypothyroidism	0.06181	0.1133	0.585301
rs7220558	A	T	genus.Gordonibacter.id.821	0.116884	0.0234834	6.70634e-07	Hypothyroidism	0.09323	0.07107	0.1896
rs72714787	C	A	genus.Gordonibacter.id.821	0.181405	0.0377102	1.42889e-06	Hypothyroidism	-0.1376	0.1426	0.3345
rs72939513	A	G	genus.Gordonibacter.id.821	-0.21399	0.0490592	7.98199e-06	Hypothyroidism	0.3089	0.1571	0.0492901
rs7294633	C	T	genus.Gordonibacter.id.821	0.12867	0.0249946	3.43763e-07	Hypothyroidism	-0.07248	0.06698	0.2792
rs76287110	A	T	genus.Gordonibacter.id.821	-0.242965	0.0466177	1.67486e-07	Hypothyroidism	0.05508	0.1408	0.6957
rs768830	G	A	genus.Gordonibacter.id.821	0.149852	0.0333315	7.75583e-06	Hypothyroidism	-0.009704	0.1087	0.9289
rs10781340	G	A	genus.Haemophilus.id.3698	0.0948915	0.0203221	4.32266e-06	Hypothyroidism	-0.07092	0.09146	0.4381
rs10840326	C	G	genus.Haemophilus.id.3698	-0.0677384	0.0151463	7.36533e-06	Hypothyroidism	-0.1073	0.06674	0.1078
rs111582866	G	A	genus.Haemophilus.id.3698	-0.124265	0.026016	1.27347e-06	Hypothyroidism	-0.04658	0.1158	0.6876
rs12191680	C	G	genus.Haemophilus.id.3698	0.106544	0.0200323	1.46913e-07	Hypothyroidism	-0.05829	0.1011	0.5642
rs12876183	T	A	genus.Haemophilus.id.3698	0.0749201	0.016711	9.6249e-06	Hypothyroidism	-0.04733	0.07195	0.5106
rs35509	G	A	genus.Haemophilus.id.3698	0.128249	0.0268779	2.00952e-06	Hypothyroidism	-0.06831	0.1511	0.6513
rs4822728	T	C	genus.Haemophilus.id.3698	0.0705861	0.0151388	3.47849e-06	Hypothyroidism	-0.01602	0.06996	0.8189
rs56310940	G	C	genus.Haemophilus.id.3698	-0.108393	0.0247052	7.23232e-06	Hypothyroidism	-0.05165	0.08501	0.543501
rs76022354	C	T	genus.Haemophilus.id.3698	0.244638	0.0505504	1.83031e-06	Hypothyroidism	-0.1946	0.1404	0.1657
rs9328464	T	C	genus.Haemophilus.id.3698	0.0723095	0.0148799	1.42269e-06	Hypothyroidism	0.09485	0.06517	0.1455
rs9382510	C	T	genus.Haemophilus.id.3698	-0.093521	0.0172649	7.12051e-08	Hypothyroidism	0.05999	0.06836	0.3802
rs9574096	A	T	genus.Haemophilus.id.3698	-0.0736375	0.0155227	2.1802e-06	Hypothyroidism	-0.09272	0.06961	0.1829
rs9895850	T	C	genus.Haemophilus.id.3698	-0.192957	0.0416755	2.1406e-06	Hypothyroidism	0.02635	0.1237	0.8313
rs12415649	G	C	genus.Holdemanella.id.11393	0.0839384	0.0190567	7.87995e-06	Hypothyroidism	0.2072	0.122	0.089419
rs12513188	G	A	genus.Holdemanella.id.11393	0.0903906	0.0195276	4.6548e-06	Hypothyroidism	-0.01808	0.08388	0.8293
rs17586763	T	C	genus.Holdemanella.id.11393	-0.227285	0.0510135	7.71949e-06	Hypothyroidism	0.1649	0.2002	0.4101
rs1830029	C	G	genus.Holdemanella.id.11393	-0.0954096	0.021093	5.34728e-06	Hypothyroidism	-0.04454	0.09187	0.6278
rs1926302	G	A	genus.Holdemanella.id.11393	-0.107972	0.0231421	7.50141e-06	Hypothyroidism	-0.04741	0.07754	0.5409
rs34187114	C	A	genus.Holdemanella.id.11393	-0.104505	0.022601	5.13495e-06	Hypothyroidism	-0.112	0.09366	0.2317
rs35228298	G	A	genus.Holdemanella.id.11393	0.0934832	0.0202886	7.29849e-06	Hypothyroidism	-0.02591	0.09851	0.7925
rs4541991	T	C	genus.Holdemanella.id.11393	-0.0927334	0.0194435	2.10094e-06	Hypothyroidism	-0.09574	0.08201	0.2431
rs607782	T	C	genus.Holdemanella.id.11393	-0.0854214	0.0172515	7.19447e-07	Hypothyroidism	-0.1062	0.07941	0.1811
rs62113381	T	C	genus.Holdemanella.id.11393	-0.105447	0.0232029	5.53879e-06	Hypothyroidism	0.2796	0.1562	0.07335
rs73011279	T	C	genus.Holdemanella.id.11393	-0.0961669	0.0199336	1.36046e-06	Hypothyroidism	-0.009719	0.07627	0.8986
rs75764681	T	C	genus.Holdemanella.id.11393	-0.283103	0.0598999	1.94273e-06	Hypothyroidism	0.1987	0.3213	0.5362
rs761624	C	G	genus.Holdemanella.id.11393	0.0959801	0.0179537	1.37775e-07	Hypothyroidism	0.07004	0.0693	0.3122
rs8113760	G	A	genus.Holdemanella.id.11393	0.078999	0.01734	4.62395e-06	Hypothyroidism	0.07233	0.07063	0.3058
rs10885477	T	C	genus.Holdemania.id.2157	-0.135137	0.0301894	8.59833e-06	Hypothyroidism	-0.01555	0.1116	0.8891
rs11080063	G	A	genus.Holdemania.id.2157	-0.0665238	0.0149837	6.66887e-06	Hypothyroidism	-0.08909	0.06674	0.1819
rs111745969	A	G	genus.Holdemania.id.2157	0.120677	0.0265781	3.70776e-06	Hypothyroidism	-0.1067	0.1361	0.433
rs113593397	A	G	genus.Holdemania.id.2157	-0.128935	0.0282526	9.35728e-06	Hypothyroidism	0.05682	0.09784	0.561399
rs116500994	G	T	genus.Holdemania.id.2157	-0.13755	0.0293386	2.34479e-06	Hypothyroidism	-0.05607	0.1369	0.6822
rs12701617	A	G	genus.Holdemania.id.2157	-0.0660617	0.0149427	9.51844e-06	Hypothyroidism	0.0997	0.06744	0.1393
rs150096134	T	A	genus.Holdemania.id.2157	0.162139	0.0332089	2.37767e-06	Hypothyroidism	0.06727	0.1102	0.5416
rs1867876	T	C	genus.Holdemania.id.2157	0.0842919	0.0162192	2.7388e-07	Hypothyroidism	0.0179	0.06897	0.7952
rs41438744	C	G	genus.Holdemania.id.2157	-0.12487	0.0270129	2.44434e-06	Hypothyroidism	-0.04066	0.1832	0.8243
rs4146507	C	T	genus.Holdemania.id.2157	0.079488	0.0177002	7.22973e-06	Hypothyroidism	-0.0004829	0.07998	0.9952
rs55888180	C	G	genus.Holdemania.id.2157	0.128671	0.0282795	5.89194e-06	Hypothyroidism	0.1874	0.1117	0.0934501
rs6133067	T	C	genus.Holdemania.id.2157	0.0910829	0.0178561	5.16929e-07	Hypothyroidism	0.02082	0.09815	0.832
rs73139538	G	A	genus.Holdemania.id.2157	-0.148594	0.0327469	7.77178e-06	Hypothyroidism	-0.02963	0.1058	0.779399
rs77293403	A	G	genus.Holdemania.id.2157	0.164556	0.0341775	1.77466e-06	Hypothyroidism	0.1155	0.2486	0.642401
rs80149660	C	T	genus.Holdemania.id.2157	-0.232987	0.0519183	6.04217e-06	Hypothyroidism	-0.4566	0.2882	0.113
rs9500080	C	T	genus.Holdemania.id.2157	0.0926764	0.0178886	4.08515e-07	Hypothyroidism	0.06324	0.06989	0.3655
rs9529719	T	C	genus.Holdemania.id.2157	0.074038	0.0160494	5.96669e-06	Hypothyroidism	0.08795	0.07225	0.2235
rs967319	T	C	genus.Holdemania.id.2157	0.0788638	0.0176744	8.38155e-06	Hypothyroidism	0.1809	0.08007	0.02386
rs10048062	C	T	genus.Howardella.id.2000	-0.147352	0.0336531	8.58873e-06	Hypothyroidism	-0.1009	0.09144	0.27
rs12452946	A	G	genus.Howardella.id.2000	-0.105833	0.0228941	3.80393e-06	Hypothyroidism	-0.02141	0.07037	0.761001
rs1484873	A	G	genus.Howardella.id.2000	-0.227831	0.046335	2.55918e-06	Hypothyroidism	-0.02191	0.1383	0.8741
rs17167098	G	A	genus.Howardella.id.2000	-0.169366	0.0352068	1.12323e-06	Hypothyroidism	0.1072	0.1055	0.3097
rs2154047	C	A	genus.Howardella.id.2000	-0.192557	0.0420093	9.97042e-06	Hypothyroidism	-0.1896	0.1019	0.0626498
rs36081916	T	C	genus.Howardella.id.2000	-0.18123	0.0402987	4.7004e-06	Hypothyroidism	-0.1074	0.1252	0.3911
rs3791893	A	G	genus.Howardella.id.2000	0.147035	0.034023	9.49716e-06	Hypothyroidism	-0.01814	0.09202	0.8437
rs609430	T	G	genus.Howardella.id.2000	-0.112045	0.0239328	3.34484e-06	Hypothyroidism	0.0723	0.06872	0.2927
rs61771805	A	T	genus.Howardella.id.2000	-0.136779	0.0296811	4.0274e-06	Hypothyroidism	-0.1246	0.1055	0.2376
rs672217	G	A	genus.Howardella.id.2000	0.164146	0.0349993	3.52468e-06	Hypothyroidism	0.3336	0.1356	0.0138599
rs901099	T	G	genus.Howardella.id.2000	-0.12718	0.0250924	6.52858e-07	Hypothyroidism	-0.0006654	0.06739	0.9921
rs10044993	C	A	genus.Hungatella.id.11306	0.139547	0.0316748	8.06668e-06	Hypothyroidism	-0.08676	0.09314	0.3516
rs13128780	T	C	genus.Hungatella.id.11306	-0.149725	0.0312777	1.74998e-06	Hypothyroidism	0.07024	0.07037	0.3182
rs13249325	T	G	genus.Hungatella.id.11306	-0.100023	0.0225883	9.69162e-06	Hypothyroidism	0.03991	0.06662	0.549099
rs17092615	G	A	genus.Hungatella.id.11306	0.152235	0.0337867	7.37677e-06	Hypothyroidism	-0.112	0.2049	0.5847
rs72759041	G	T	genus.Hungatella.id.11306	-0.126025	0.0282242	3.86095e-06	Hypothyroidism	0.09832	0.08687	0.2577
rs10805326	G	A	genus.Intestinibacter.id.11345	0.0775151	0.0139665	3.54544e-08	Hypothyroidism	0.1197	0.07075	0.0906609
rs11109097	C	T	genus.Intestinibacter.id.11345	0.0624272	0.0138539	5.49484e-06	Hypothyroidism	0.1134	0.06689	0.0899104
rs118030283	G	A	genus.Intestinibacter.id.11345	-0.151829	0.0324471	2.67439e-06	Hypothyroidism	-0.1413	0.2741	0.606301
rs16938435	T	C	genus.Intestinibacter.id.11345	-0.112189	0.0235439	1.80097e-06	Hypothyroidism	-0.07734	0.07956	0.331
rs2098844	C	T	genus.Intestinibacter.id.11345	-0.0575295	0.0128416	6.78879e-06	Hypothyroidism	-0.04892	0.08763	0.5767
rs2702387	A	G	genus.Intestinibacter.id.11345	0.0608559	0.0132145	4.25994e-06	Hypothyroidism	-0.04873	0.06842	0.4763
rs4327025	G	A	genus.Intestinibacter.id.11345	-0.0810346	0.0154397	1.64326e-07	Hypothyroidism	-0.0002756	0.07301	0.997
rs447950	A	G	genus.Intestinibacter.id.11345	0.0628342	0.0136652	5.63911e-06	Hypothyroidism	0.141	0.06898	0.04096
rs478972	T	C	genus.Intestinibacter.id.11345	-0.142681	0.0297116	1.81991e-06	Hypothyroidism	0.1061	0.2592	0.6822
rs6062862	A	G	genus.Intestinibacter.id.11345	0.0924508	0.0204658	6.67984e-06	Hypothyroidism	0.2244	0.2264	0.3216
rs68093214	C	T	genus.Intestinibacter.id.11345	0.0662258	0.0149877	9.25769e-06	Hypothyroidism	0.06382	0.09166	0.4863
rs6875660	C	T	genus.Intestinibacter.id.11345	0.0890455	0.0193905	3.05781e-06	Hypothyroidism	-0.1165	0.08108	0.1509
rs893394	G	A	genus.Intestinibacter.id.11345	0.0583322	0.0130729	7.85038e-06	Hypothyroidism	-0.02561	0.07194	0.7218
rs9348442	C	T	genus.Intestinibacter.id.11345	0.099082	0.0221625	6.25936e-06	Hypothyroidism	0.08532	0.0832	0.3051
rs1000888	C	G	genus.Intestinimonas.id.2062	-0.0585038	0.013219	9.71299e-06	Hypothyroidism	-0.08543	0.07308	0.2424
rs10262702	T	C	genus.Intestinimonas.id.2062	0.0918017	0.0194885	2.06073e-06	Hypothyroidism	-0.101	0.09876	0.3063
rs11258178	A	G	genus.Intestinimonas.id.2062	0.0660742	0.0134139	6.98195e-07	Hypothyroidism	-0.1972	0.06783	0.00364897
rs12226153	A	G	genus.Intestinimonas.id.2062	-0.151142	0.0306922	5.12171e-07	Hypothyroidism	0.04826	0.1417	0.7335
rs12566247	T	A	genus.Intestinimonas.id.2062	0.0637084	0.0135355	2.19054e-06	Hypothyroidism	0.009804	0.06939	0.8876
rs17067892	C	T	genus.Intestinimonas.id.2062	0.107194	0.0250013	6.37926e-06	Hypothyroidism	-0.02353	0.09691	0.8082
rs1859797	G	A	genus.Intestinimonas.id.2062	0.060368	0.0131793	4.12235e-06	Hypothyroidism	0.08413	0.0734	0.2517
rs2276760	A	G	genus.Intestinimonas.id.2062	-0.0685234	0.0152546	7.84062e-06	Hypothyroidism	-0.0309	0.07762	0.690501
rs2731794	C	T	genus.Intestinimonas.id.2062	0.120632	0.0257529	1.91744e-06	Hypothyroidism	0.0595	0.1184	0.6152
rs2930225	G	T	genus.Intestinimonas.id.2062	0.0729524	0.0152948	1.34622e-06	Hypothyroidism	0.06678	0.1042	0.521601
rs4113676	A	C	genus.Intestinimonas.id.2062	-0.218507	0.0490152	7.41635e-06	Hypothyroidism	0.354	0.2028	0.0809208
rs4784055	T	C	genus.Intestinimonas.id.2062	-0.175324	0.038599	8.71812e-07	Hypothyroidism	-0.01077	0.1265	0.9322
rs62240188	G	A	genus.Intestinimonas.id.2062	0.130074	0.0267179	2.20308e-06	Hypothyroidism	-0.1076	0.2916	0.7122
rs62427239	C	A	genus.Intestinimonas.id.2062	0.162658	0.0367647	9.40505e-06	Hypothyroidism	-0.2944	0.2271	0.1949
rs6934519	C	T	genus.Intestinimonas.id.2062	0.0692373	0.0151154	8.56956e-06	Hypothyroidism	-0.1217	0.07906	0.1236
rs716604	A	G	genus.Intestinimonas.id.2062	0.0818068	0.0165992	8.5663e-07	Hypothyroidism	-0.003746	0.09958	0.97
rs7170984	T	C	genus.Intestinimonas.id.2062	-0.0658116	0.0140767	2.98356e-06	Hypothyroidism	-0.1076	0.07687	0.1614
rs72982915	C	T	genus.Intestinimonas.id.2062	0.183158	0.0402743	4.91157e-06	Hypothyroidism	-0.09193	0.2669	0.7305
rs9823439	T	C	genus.Intestinimonas.id.2062	-0.0581947	0.0131455	9.85876e-06	Hypothyroidism	0.1057	0.0711	0.1371
rs994794	G	C	genus.Intestinimonas.id.2062	-0.141905	0.0315074	7.30503e-06	Hypothyroidism	0.05645	0.2286	0.8049
rs1031599	G	T	genus.Lachnoclostridium.id.11308	-0.078627	0.0175644	6.31376e-06	Hypothyroidism	-0.0583	0.0861	0.4983
rs12566975	T	C	genus.Lachnoclostridium.id.11308	-0.0468097	0.0105787	9.57204e-06	Hypothyroidism	0.0657	0.0669	0.3261
rs1528479	G	A	genus.Lachnoclostridium.id.11308	-0.0497798	0.0111919	9.63976e-06	Hypothyroidism	0.09173	0.07241	0.2052
rs1997204	T	C	genus.Lachnoclostridium.id.11308	-0.108075	0.0242022	5.97081e-06	Hypothyroidism	0.02493	0.154	0.8714
rs2385421	A	G	genus.Lachnoclostridium.id.11308	0.0746186	0.0180734	7.13717e-06	Hypothyroidism	0.132	0.09119	0.1477
rs3821998	C	A	genus.Lachnoclostridium.id.11308	-0.0864066	0.0192519	6.72052e-06	Hypothyroidism	-0.0744	0.1208	0.5381
rs4738679	G	A	genus.Lachnoclostridium.id.11308	-0.0520267	0.011404	4.41754e-06	Hypothyroidism	0.1421	0.06981	0.04181
rs6112314	A	C	genus.Lachnoclostridium.id.11308	-0.0561715	0.0108174	2.43212e-07	Hypothyroidism	0.08686	0.06607	0.1886
rs615997	T	C	genus.Lachnoclostridium.id.11308	0.0511752	0.0106491	2.02677e-06	Hypothyroidism	0.01698	0.06729	0.8008
rs61915992	A	T	genus.Lachnoclostridium.id.11308	0.0803876	0.0172209	2.6727e-06	Hypothyroidism	0.07959	0.15	0.595701
rs62028349	G	C	genus.Lachnoclostridium.id.11308	0.0469989	0.0105971	9.17043e-06	Hypothyroidism	0.02126	0.06882	0.757399
rs62285313	A	G	genus.Lachnoclostridium.id.11308	0.0864203	0.0181565	1.58331e-06	Hypothyroidism	0.2642	0.1806	0.1435
rs72829893	G	T	genus.Lachnoclostridium.id.11308	0.117472	0.0268103	5.57766e-06	Hypothyroidism	0.04804	0.1339	0.7198
rs78068103	A	G	genus.Lachnoclostridium.id.11308	0.0886199	0.0194248	3.66519e-06	Hypothyroidism	-0.07063	0.09137	0.4395
rs789029	C	T	genus.Lachnoclostridium.id.11308	-0.0641288	0.0137974	3.75328e-06	Hypothyroidism	0.0908	0.07807	0.2448
rs13157098	A	G	genus.Lachnospira.id.2004	-0.0768058	0.0155312	5.99315e-07	Hypothyroidism	-0.04834	0.1063	0.649299
rs159484	G	A	genus.Lachnospira.id.2004	0.0794668	0.0176999	6.67622e-06	Hypothyroidism	-0.05336	0.1071	0.6182
rs2326833	C	G	genus.Lachnospira.id.2004	-0.078495	0.017109	4.59648e-06	Hypothyroidism	-0.05207	0.1532	0.7339
rs2520509	A	G	genus.Lachnospira.id.2004	0.0519063	0.011578	7.41854e-06	Hypothyroidism	0.02203	0.06764	0.7446
rs4686798	T	C	genus.Lachnospira.id.2004	0.0531826	0.0113747	2.73936e-06	Hypothyroidism	-0.06846	0.0688	0.3197
rs4923324	G	A	genus.Lachnospira.id.2004	-0.0617321	0.0133387	2.43593e-06	Hypothyroidism	-0.07245	0.07963	0.3629
rs56791201	T	C	genus.Lachnospira.id.2004	0.051823	0.0110697	2.92823e-06	Hypothyroidism	-0.04263	0.07224	0.555199
rs10093861	G	A	genus.LachnospiraceaeFCS020group.id.11314	-0.0568869	0.0121152	3.05624e-06	Hypothyroidism	0.04562	0.06599	0.4894
rs113859143	G	C	genus.LachnospiraceaeFCS020group.id.11314	-0.108906	0.0242055	2.5545e-06	Hypothyroidism	-0.07476	0.09996	0.4545
rs12078956	C	G	genus.LachnospiraceaeFCS020group.id.11314	0.106101	0.0222904	2.15431e-06	Hypothyroidism	-0.1299	0.116	0.2628
rs1254846	G	A	genus.LachnospiraceaeFCS020group.id.11314	0.105963	0.0232501	5.59664e-06	Hypothyroidism	0.09696	0.1659	0.5589
rs1363769	T	C	genus.LachnospiraceaeFCS020group.id.11314	-0.200628	0.0449372	1.58163e-06	Hypothyroidism	0.09484	0.121	0.4333
rs2322265	C	T	genus.LachnospiraceaeFCS020group.id.11314	-0.0666305	0.0141577	5.20809e-06	Hypothyroidism	-0.00727	0.0834	0.9305
rs2862811	T	C	genus.LachnospiraceaeFCS020group.id.11314	0.0564927	0.0121736	3.91911e-06	Hypothyroidism	-0.001846	0.06962	0.9788
rs35035870	T	C	genus.LachnospiraceaeFCS020group.id.11314	-0.190615	0.0414403	2.62028e-06	Hypothyroidism	-0.1135	0.1382	0.4116
rs369444	C	G	genus.LachnospiraceaeFCS020group.id.11314	0.125481	0.0259008	3.14826e-06	Hypothyroidism	-0.2176	0.1279	0.0888198
rs3999074	G	T	genus.LachnospiraceaeFCS020group.id.11314	-0.0550587	0.0121847	6.55048e-06	Hypothyroidism	0.1576	0.06582	0.0166498
rs4452603	T	G	genus.LachnospiraceaeFCS020group.id.11314	0.0604208	0.0135965	8.9819e-06	Hypothyroidism	-0.1405	0.06685	0.0356098
rs7249113	G	A	genus.LachnospiraceaeFCS020group.id.11314	0.0679483	0.0133496	3.72097e-07	Hypothyroidism	0.007587	0.0726	0.9168
rs72793667	A	G	genus.LachnospiraceaeFCS020group.id.11314	-0.116881	0.0246589	1.63421e-06	Hypothyroidism	-0.1769	0.1843	0.337
rs9308097	A	G	genus.LachnospiraceaeFCS020group.id.11314	0.055381	0.0123659	7.4729e-06	Hypothyroidism	0.2019	0.0691	0.00348498
rs9788306	C	T	genus.LachnospiraceaeFCS020group.id.11314	-0.062804	0.0130744	1.38618e-06	Hypothyroidism	0.01721	0.07579	0.8203
rs9919338	G	C	genus.LachnospiraceaeFCS020group.id.11314	-0.0553339	0.0120621	4.90667e-06	Hypothyroidism	-0.05308	0.06717	0.4294
rs117467633	T	C	genus.LachnospiraceaeNC2004group.id.11316	-0.169687	0.0383169	9.13317e-06	Hypothyroidism	-0.2947	0.2707	0.2764
rs12127733	G	A	genus.LachnospiraceaeNC2004group.id.11316	0.115182	0.0246006	3.10594e-06	Hypothyroidism	0.06319	0.09789	0.518601
rs12208226	C	A	genus.LachnospiraceaeNC2004group.id.11316	-0.154739	0.0340372	9.7484e-06	Hypothyroidism	-0.05515	0.1139	0.6283
rs12863463	G	A	genus.LachnospiraceaeNC2004group.id.11316	-0.156365	0.0345372	6.03984e-06	Hypothyroidism	-0.08866	0.1213	0.4647
rs1331592	C	G	genus.LachnospiraceaeNC2004group.id.11316	0.0948806	0.0208369	5.34359e-06	Hypothyroidism	-0.1002	0.07289	0.1693
rs17067076	G	A	genus.LachnospiraceaeNC2004group.id.11316	-0.154631	0.0352194	5.61206e-06	Hypothyroidism	-0.04002	0.1009	0.6917
rs1928659	T	C	genus.LachnospiraceaeNC2004group.id.11316	0.102522	0.0226445	6.17241e-06	Hypothyroidism	-0.03617	0.08901	0.684499
rs1929743	T	C	genus.LachnospiraceaeNC2004group.id.11316	0.0837206	0.0190318	9.0551e-06	Hypothyroidism	0.1395	0.06534	0.0327002
rs3756315	A	G	genus.LachnospiraceaeNC2004group.id.11316	-0.0883469	0.0188397	3.32583e-06	Hypothyroidism	0.08928	0.06867	0.1936
rs6116753	G	A	genus.LachnospiraceaeNC2004group.id.11316	0.0994748	0.0209139	2.9225e-06	Hypothyroidism	0.09992	0.08579	0.2442
rs13110238	C	G	genus.LachnospiraceaeND3007group.id.11317	-0.0636978	0.0142041	4.47808e-06	Hypothyroidism	0.03041	0.08813	0.730099
rs2861203	G	A	genus.LachnospiraceaeND3007group.id.11317	0.0572304	0.0127279	7.36931e-06	Hypothyroidism	0.1325	0.07851	0.0914008
rs72776675	T	C	genus.LachnospiraceaeND3007group.id.11317	-0.0647067	0.014797	8.71689e-06	Hypothyroidism	0.09698	0.1062	0.3612
rs9932954	A	G	genus.LachnospiraceaeND3007group.id.11317	-0.0561864	0.0115984	1.24882e-06	Hypothyroidism	-0.07533	0.06761	0.2652
rs10952110	G	T	genus.LachnospiraceaeNK4A136group.id.11319	0.0487709	0.0109614	9.08113e-06	Hypothyroidism	0.05974	0.06768	0.3774
rs11263806	A	G	genus.LachnospiraceaeNK4A136group.id.11319	-0.0524615	0.0116758	5.06517e-06	Hypothyroidism	0.05006	0.07267	0.4909
rs12362320	G	C	genus.LachnospiraceaeNK4A136group.id.11319	0.0573168	0.0115466	8.04224e-07	Hypothyroidism	-0.09287	0.07783	0.2328
rs12611395	A	G	genus.LachnospiraceaeNK4A136group.id.11319	-0.0902532	0.0199652	5.83039e-06	Hypothyroidism	0.2434	0.1346	0.0706204
rs160061	A	G	genus.LachnospiraceaeNK4A136group.id.11319	0.0513831	0.0108094	2.12198e-06	Hypothyroidism	-0.01483	0.06693	0.8247
rs28540839	A	C	genus.LachnospiraceaeNK4A136group.id.11319	0.0508285	0.0110591	9.34319e-06	Hypothyroidism	0.04882	0.06629	0.4615
rs2880566	T	C	genus.LachnospiraceaeNK4A136group.id.11319	0.0599578	0.0134693	5.61428e-06	Hypothyroidism	-0.08005	0.1175	0.4956
rs4955932	T	C	genus.LachnospiraceaeNK4A136group.id.11319	-0.0492283	0.0109388	7.05426e-06	Hypothyroidism	-0.0448	0.07082	0.527
rs59805249	T	C	genus.LachnospiraceaeNK4A136group.id.11319	0.0936162	0.0207982	9.45385e-06	Hypothyroidism	0.04569	0.09317	0.6239
rs68104925	T	C	genus.LachnospiraceaeNK4A136group.id.11319	-0.0549104	0.0115385	2.36779e-06	Hypothyroidism	-0.01883	0.06743	0.780001
rs7073658	T	G	genus.LachnospiraceaeNK4A136group.id.11319	-0.0499621	0.0109693	5.2691e-06	Hypothyroidism	0.137	0.06998	0.0501996
rs73044693	A	G	genus.LachnospiraceaeNK4A136group.id.11319	-0.10758	0.0229884	3.57256e-06	Hypothyroidism	0.06692	0.1504	0.656401
rs7616165	G	T	genus.LachnospiraceaeNK4A136group.id.11319	-0.230542	0.0483465	2.77391e-06	Hypothyroidism	0.3459	0.1907	0.0697702
rs76193507	A	G	genus.LachnospiraceaeNK4A136group.id.11319	-0.22973	0.0499776	2.9309e-06	Hypothyroidism	0.05681	0.1664	0.732799
rs7832116	A	G	genus.LachnospiraceaeNK4A136group.id.11319	-0.0714756	0.0151703	3.57084e-06	Hypothyroidism	-0.1544	0.07713	0.0453096
rs954878	A	G	genus.LachnospiraceaeNK4A136group.id.11319	-0.0520656	0.0109082	1.78203e-06	Hypothyroidism	0.06079	0.07588	0.4231
rs10815577	C	G	genus.LachnospiraceaeUCG001.id.11321	-0.0683706	0.0143691	1.71503e-06	Hypothyroidism	0.03555	0.06784	0.6003
rs12131224	C	T	genus.LachnospiraceaeUCG001.id.11321	0.117095	0.02591	7.39863e-06	Hypothyroidism	-0.176	0.1408	0.2116
rs2050911	G	A	genus.LachnospiraceaeUCG001.id.11321	0.0751466	0.0153934	1.10648e-06	Hypothyroidism	0.03056	0.07939	0.7003
rs2371284	T	C	genus.LachnospiraceaeUCG001.id.11321	-0.0761893	0.0170127	7.55967e-06	Hypothyroidism	0.03943	0.09077	0.664
rs437876	T	C	genus.LachnospiraceaeUCG001.id.11321	0.0784637	0.0144768	7.1655e-08	Hypothyroidism	0.03775	0.07003	0.5898
rs4981345	T	C	genus.LachnospiraceaeUCG001.id.11321	-0.0681973	0.0149831	6.08596e-06	Hypothyroidism	-0.05223	0.06658	0.4328
rs573933	T	C	genus.LachnospiraceaeUCG001.id.11321	-0.107898	0.0232346	3.10508e-06	Hypothyroidism	-0.09695	0.1223	0.428
rs62496417	T	G	genus.LachnospiraceaeUCG001.id.11321	-0.0748504	0.0165681	5.87504e-06	Hypothyroidism	0.007816	0.07517	0.9172
rs7213933	T	A	genus.LachnospiraceaeUCG001.id.11321	-0.0816269	0.01838	9.01671e-06	Hypothyroidism	-0.1028	0.07396	0.1647
rs7341608	T	C	genus.LachnospiraceaeUCG001.id.11321	-0.0784757	0.0177648	9.48124e-06	Hypothyroidism	0.07249	0.08794	0.4098
rs74034332	G	A	genus.LachnospiraceaeUCG001.id.11321	0.168045	0.0382637	3.33351e-06	Hypothyroidism	-0.04887	0.1439	0.734199
rs78848836	A	G	genus.LachnospiraceaeUCG001.id.11321	-0.118868	0.0259753	3.38171e-06	Hypothyroidism	0.03608	0.1006	0.7199
rs79476906	T	A	genus.LachnospiraceaeUCG001.id.11321	-0.087088	0.0197008	8.27425e-06	Hypothyroidism	0.02534	0.09698	0.7939
rs8104225	A	G	genus.LachnospiraceaeUCG001.id.11321	0.0892098	0.0197665	8.04216e-06	Hypothyroidism	-0.0241	0.09153	0.792301
rs9403580	C	T	genus.LachnospiraceaeUCG001.id.11321	0.107801	0.0229777	3.46785e-06	Hypothyroidism	0.164	0.0816	0.0444396
rs985416	C	T	genus.LachnospiraceaeUCG001.id.11321	0.0970258	0.0181807	1.45591e-07	Hypothyroidism	-0.02927	0.1423	0.8371
rs11128180	A	G	genus.LachnospiraceaeUCG004.id.11324	0.0648288	0.0140126	4.51737e-06	Hypothyroidism	0.1598	0.07533	0.0338602
rs12072562	T	C	genus.LachnospiraceaeUCG004.id.11324	0.133104	0.0303566	7.0737e-06	Hypothyroidism	0.1038	0.19	0.5848
rs12673420	G	A	genus.LachnospiraceaeUCG004.id.11324	0.0554351	0.0118375	2.98079e-06	Hypothyroidism	-0.03403	0.06613	0.606801
rs12747809	G	A	genus.LachnospiraceaeUCG004.id.11324	-0.062197	0.0125685	8.64875e-07	Hypothyroidism	0.0762	0.07156	0.287
rs12894272	A	G	genus.LachnospiraceaeUCG004.id.11324	0.0579792	0.0125229	4.33949e-06	Hypothyroidism	0.01132	0.07183	0.8747
rs233486	A	G	genus.LachnospiraceaeUCG004.id.11324	-0.0799088	0.017766	6.28457e-06	Hypothyroidism	-0.001653	0.149	0.9911
rs2444793	C	T	genus.LachnospiraceaeUCG004.id.11324	-0.0542433	0.0118188	4.77076e-06	Hypothyroidism	-0.0007295	0.07046	0.9917
rs2706242	G	C	genus.LachnospiraceaeUCG004.id.11324	-0.0901399	0.0199712	9.83848e-06	Hypothyroidism	-0.134	0.1652	0.4174
rs2726805	A	G	genus.LachnospiraceaeUCG004.id.11324	0.0548397	0.0120844	6.30399e-06	Hypothyroidism	-0.005283	0.06797	0.938
rs2882478	G	A	genus.LachnospiraceaeUCG004.id.11324	-0.0577091	0.0118338	1.20811e-06	Hypothyroidism	0.02473	0.06745	0.713899
rs35182105	A	G	genus.LachnospiraceaeUCG004.id.11324	-0.109724	0.024221	4.86508e-06	Hypothyroidism	0.04151	0.1329	0.7548
rs6656451	C	T	genus.LachnospiraceaeUCG004.id.11324	-0.05436	0.011947	5.56781e-06	Hypothyroidism	-0.1258	0.06565	0.0553401
rs7629954	A	G	genus.LachnospiraceaeUCG004.id.11324	0.108441	0.023825	5.77222e-06	Hypothyroidism	-0.08215	0.1352	0.5434
rs10741777	T	C	genus.LachnospiraceaeUCG008.id.11328	-0.0973842	0.0194791	7.68659e-07	Hypothyroidism	-0.01647	0.07599	0.8284
rs10793103	C	T	genus.LachnospiraceaeUCG008.id.11328	0.0974344	0.0181279	9.34937e-08	Hypothyroidism	-0.005898	0.06627	0.9291
rs10801803	G	A	genus.LachnospiraceaeUCG008.id.11328	-0.117029	0.0243085	1.40029e-06	Hypothyroidism	0.04207	0.08746	0.6305
rs13024781	T	C	genus.LachnospiraceaeUCG008.id.11328	-0.0798769	0.0168846	2.29166e-06	Hypothyroidism	-0.08808	0.06713	0.1895
rs57091572	A	G	genus.LachnospiraceaeUCG008.id.11328	-0.110443	0.0235801	2.85822e-06	Hypothyroidism	0.021	0.1005	0.8345
rs57254474	G	A	genus.LachnospiraceaeUCG008.id.11328	0.0886512	0.0199045	6.92061e-06	Hypothyroidism	-0.04524	0.0714	0.5263
rs61944774	A	G	genus.LachnospiraceaeUCG008.id.11328	0.179838	0.0393797	6.34122e-06	Hypothyroidism	-0.115	0.1914	0.5481
rs62277846	C	T	genus.LachnospiraceaeUCG008.id.11328	0.102292	0.0212319	1.58892e-06	Hypothyroidism	0.0278	0.08855	0.7535
rs67078837	T	C	genus.LachnospiraceaeUCG008.id.11328	-0.0845848	0.0170693	7.68189e-07	Hypothyroidism	-0.003686	0.0681	0.9568
rs75356640	G	A	genus.LachnospiraceaeUCG008.id.11328	0.136523	0.0303128	9.83206e-06	Hypothyroidism	-0.1175	0.1573	0.4551
rs955844	A	C	genus.LachnospiraceaeUCG008.id.11328	0.112064	0.0228369	1.80994e-06	Hypothyroidism	-0.03903	0.08668	0.652501
rs9873555	G	C	genus.LachnospiraceaeUCG008.id.11328	-0.121162	0.0233467	2.41343e-07	Hypothyroidism	-0.1279	0.1211	0.2907
rs10414815	T	C	genus.LachnospiraceaeUCG010.id.11330	0.10453	0.0230253	4.23977e-06	Hypothyroidism	-0.2022	0.1873	0.2803
rs11192447	A	G	genus.LachnospiraceaeUCG010.id.11330	0.126592	0.024345	4.68957e-07	Hypothyroidism	-0.04852	0.1106	0.660999
rs12346653	C	T	genus.LachnospiraceaeUCG010.id.11330	0.0657686	0.0139569	2.70321e-06	Hypothyroidism	0.0287	0.06751	0.6708
rs17730011	G	A	genus.LachnospiraceaeUCG010.id.11330	-0.0702357	0.015706	7.84597e-06	Hypothyroidism	-0.02124	0.08254	0.7969
rs2153460	A	T	genus.LachnospiraceaeUCG010.id.11330	-0.0684038	0.0156562	9.17312e-06	Hypothyroidism	-0.04254	0.08082	0.5987
rs2833528	C	T	genus.LachnospiraceaeUCG010.id.11330	-0.0562148	0.0127763	9.9199e-06	Hypothyroidism	-0.04037	0.06893	0.5581
rs336138	G	T	genus.LachnospiraceaeUCG010.id.11330	0.0779543	0.0171865	7.48417e-06	Hypothyroidism	-0.1519	0.08391	0.0703202
rs4576377	A	C	genus.LachnospiraceaeUCG010.id.11330	-0.0572001	0.0127043	7.63056e-06	Hypothyroidism	0.1014	0.07618	0.1831
rs72761829	A	T	genus.LachnospiraceaeUCG010.id.11330	0.111884	0.0238893	2.57651e-06	Hypothyroidism	-0.01157	0.2404	0.9616
rs72894957	G	A	genus.LachnospiraceaeUCG010.id.11330	0.222263	0.0486425	5.68428e-06	Hypothyroidism	-0.1755	0.1614	0.2768
rs74315802	G	T	genus.LachnospiraceaeUCG010.id.11330	0.0867262	0.0183477	3.19006e-06	Hypothyroidism	-0.0973	0.09997	0.3304
rs9981767	A	C	genus.LachnospiraceaeUCG010.id.11330	0.0655062	0.0131994	9.96373e-07	Hypothyroidism	-0.05701	0.07774	0.4634
rs11674854	C	T	genus.Lactobacillus.id.1837	-0.0852686	0.0176504	1.592e-06	Hypothyroidism	-0.1148	0.07623	0.1321
rs12693845	C	T	genus.Lactobacillus.id.1837	-0.0805447	0.0177429	8.9632e-06	Hypothyroidism	-0.04583	0.07943	0.564
rs1530559	G	A	genus.Lactobacillus.id.1837	0.0804001	0.0178207	4.93109e-06	Hypothyroidism	-0.07807	0.07803	0.3171
rs16861661	G	A	genus.Lactobacillus.id.1837	-0.183147	0.038148	1.2781e-06	Hypothyroidism	0.036	0.09028	0.6901
rs328312	T	A	genus.Lactobacillus.id.1837	0.0815092	0.0169441	1.40618e-06	Hypothyroidism	0.003859	0.06909	0.9555
rs6092149	A	T	genus.Lactobacillus.id.1837	-0.0801344	0.017149	3.29042e-06	Hypothyroidism	0.004224	0.06643	0.9493
rs62314653	C	A	genus.Lactobacillus.id.1837	0.187692	0.0394585	2.24383e-06	Hypothyroidism	0.1528	0.1482	0.3023
rs7399658	G	A	genus.Lactobacillus.id.1837	-0.107134	0.0221883	3.12099e-06	Hypothyroidism	-0.1792	0.09923	0.0708794
rs75127669	C	A	genus.Lactobacillus.id.1837	0.139784	0.0310414	6.83434e-06	Hypothyroidism	-0.1099	0.1066	0.3029
rs768253	T	G	genus.Lactobacillus.id.1837	-0.079195	0.0171791	4.2477e-06	Hypothyroidism	-0.0239	0.06601	0.7173
rs77478751	A	G	genus.Lactobacillus.id.1837	-0.219886	0.0475759	7.32705e-06	Hypothyroidism	-0.4376	0.234	0.0615007
rs921925	A	C	genus.Lactobacillus.id.1837	0.0985077	0.0203229	9.71665e-07	Hypothyroidism	-0.0005014	0.0755	0.9947
rs10417872	T	G	genus.Lactococcus.id.1851	0.118306	0.024522	1.28678e-06	Hypothyroidism	0.01359	0.0702	0.8465
rs123059	T	C	genus.Lactococcus.id.1851	-0.13671	0.0274694	1.26562e-06	Hypothyroidism	0.01068	0.07833	0.8915
rs12621813	G	A	genus.Lactococcus.id.1851	0.108423	0.0239978	6.60829e-06	Hypothyroidism	-0.0773	0.07116	0.2774
rs17168302	G	A	genus.Lactococcus.id.1851	0.191857	0.0424761	6.28602e-06	Hypothyroidism	0.2205	0.1138	0.0526902
rs2293361	C	T	genus.Lactococcus.id.1851	-0.199221	0.0430969	1.39593e-06	Hypothyroidism	-0.002397	0.1046	0.9817
rs34757988	G	C	genus.Lactococcus.id.1851	0.122294	0.0228976	8.95039e-08	Hypothyroidism	-0.1178	0.06878	0.0867601
rs4766997	C	T	genus.Lactococcus.id.1851	0.114599	0.023839	2.06145e-06	Hypothyroidism	-0.1238	0.06674	0.0636502
rs55910161	C	T	genus.Lactococcus.id.1851	0.146426	0.0307367	2.36214e-06	Hypothyroidism	0.1325	0.1136	0.2434
rs6674304	C	T	genus.Lactococcus.id.1851	0.200758	0.0442121	6.17759e-06	Hypothyroidism	-0.008808	0.09459	0.9258
rs757872	G	C	genus.Lactococcus.id.1851	0.140799	0.027582	4.36882e-07	Hypothyroidism	-0.08722	0.113	0.44
rs7992246	T	C	genus.Lactococcus.id.1851	0.104232	0.0230786	4.44724e-06	Hypothyroidism	0.03255	0.06587	0.621199
rs11620597	T	C	genus.Marvinbryantia.id.2005	0.119479	0.0271688	7.80178e-06	Hypothyroidism	-0.1646	0.2925	0.5737
rs11645029	G	C	genus.Marvinbryantia.id.2005	-0.060618	0.0131551	4.14752e-06	Hypothyroidism	0.07263	0.06834	0.2879
rs1187983	C	T	genus.Marvinbryantia.id.2005	-0.0935456	0.0193174	2.02427e-06	Hypothyroidism	-0.048	0.08012	0.549099
rs12963345	G	C	genus.Marvinbryantia.id.2005	-0.059681	0.0132289	6.60378e-06	Hypothyroidism	0.07599	0.08345	0.3625
rs146541147	G	A	genus.Marvinbryantia.id.2005	0.118845	0.0268423	6.86288e-06	Hypothyroidism	-0.09414	0.1596	0.555199
rs2724813	A	G	genus.Marvinbryantia.id.2005	-0.0840769	0.0167551	6.28451e-07	Hypothyroidism	0.08467	0.07659	0.2689
rs2842896	C	T	genus.Marvinbryantia.id.2005	-0.0649396	0.0131146	7.25363e-07	Hypothyroidism	-0.06173	0.07137	0.3871
rs2863363	A	G	genus.Marvinbryantia.id.2005	0.0634861	0.0136323	3.11281e-06	Hypothyroidism	0.06658	0.07502	0.3748
rs3125832	A	C	genus.Marvinbryantia.id.2005	0.0679323	0.015012	5.02731e-06	Hypothyroidism	0.05524	0.07246	0.4459
rs61884471	G	A	genus.Marvinbryantia.id.2005	0.124426	0.0248431	1.01163e-06	Hypothyroidism	-0.009432	0.2347	0.9679
rs72948274	A	C	genus.Marvinbryantia.id.2005	-0.126354	0.0272212	3.2591e-06	Hypothyroidism	-0.3435	0.1676	0.0403701
rs8006832	G	T	genus.Marvinbryantia.id.2005	-0.0952415	0.0216699	6.58083e-06	Hypothyroidism	0.04492	0.1202	0.7086
rs10202904	T	G	genus.Methanobrevibacter.id.123	-0.112811	0.0239106	3.08549e-06	Hypothyroidism	-0.06401	0.06689	0.3386
rs11018665	A	T	genus.Methanobrevibacter.id.123	0.113013	0.0254343	7.03099e-06	Hypothyroidism	-0.08423	0.07409	0.2556
rs1334944	T	C	genus.Methanobrevibacter.id.123	0.115197	0.0255492	7.6138e-06	Hypothyroidism	0.00274	0.07602	0.9713
rs4779844	G	C	genus.Methanobrevibacter.id.123	0.109639	0.0247979	9.28281e-06	Hypothyroidism	-0.03897	0.0716	0.5862
rs4802933	A	G	genus.Methanobrevibacter.id.123	-0.135628	0.0308139	9.73818e-06	Hypothyroidism	-0.02263	0.07652	0.7674
rs6776814	T	C	genus.Methanobrevibacter.id.123	-0.188956	0.0419905	8.04905e-06	Hypothyroidism	0.2968	0.1655	0.0729794
rs76029318	T	C	genus.Methanobrevibacter.id.123	0.222849	0.0454319	1.07552e-06	Hypothyroidism	0.1573	0.09896	0.1118
rs894996	C	A	genus.Methanobrevibacter.id.123	0.214213	0.0456045	3.81567e-06	Hypothyroidism	0.07233	0.1046	0.4891
rs10093869	A	G	genus.Odoribacter.id.952	-0.0577795	0.0125389	3.67441e-06	Hypothyroidism	0.007606	0.07043	0.914
rs10423795	C	T	genus.Odoribacter.id.952	0.0550695	0.0121164	6.57936e-06	Hypothyroidism	0.06081	0.06658	0.361
rs16918425	A	T	genus.Odoribacter.id.952	0.0999781	0.0223785	8.85048e-06	Hypothyroidism	-0.1538	0.1271	0.2263
rs28417404	A	G	genus.Odoribacter.id.952	-0.0726896	0.0161372	3.68032e-06	Hypothyroidism	-0.101	0.09713	0.2984
rs4793970	A	G	genus.Odoribacter.id.952	-0.0576329	0.0129154	6.02696e-06	Hypothyroidism	-0.1631	0.08095	0.0439299
rs503751	C	G	genus.Odoribacter.id.952	0.0618294	0.0118887	2.07625e-07	Hypothyroidism	-0.02312	0.07056	0.7431
rs6856150	G	A	genus.Odoribacter.id.952	0.0881922	0.0194146	6.0595e-06	Hypothyroidism	-0.1656	0.1214	0.1727
rs74553962	T	G	genus.Odoribacter.id.952	0.121449	0.0264106	9.48684e-06	Hypothyroidism	-0.4195	0.3113	0.1778
rs77779484	G	A	genus.Odoribacter.id.952	-0.133489	0.0268526	6.56256e-07	Hypothyroidism	0.1988	0.2299	0.3871
rs1035588	A	G	genus.Olsenella.id.822	-0.108148	0.0236848	4.85501e-06	Hypothyroidism	-0.04626	0.06661	0.487401
rs17148768	G	A	genus.Olsenella.id.822	0.140434	0.0295602	2.1984e-06	Hypothyroidism	0.103	0.103	0.3172
rs2759329	G	A	genus.Olsenella.id.822	-0.111131	0.0237218	3.43201e-06	Hypothyroidism	0.0243	0.06983	0.7278
rs35225860	A	G	genus.Olsenella.id.822	-0.223604	0.0482391	3.87041e-06	Hypothyroidism	0.03668	0.1978	0.8529
rs6046522	C	T	genus.Olsenella.id.822	0.122938	0.0269928	4.48455e-06	Hypothyroidism	-0.06548	0.07001	0.3497
rs61090148	A	G	genus.Olsenella.id.822	-0.104783	0.0231343	6.43728e-06	Hypothyroidism	0.1096	0.07142	0.1248
rs62112538	C	T	genus.Olsenella.id.822	-0.19943	0.0407033	1.1882e-06	Hypothyroidism	0.1801	0.1828	0.3245
rs72691585	C	A	genus.Olsenella.id.822	-0.249079	0.0520814	2.95294e-06	Hypothyroidism	0.03362	0.1235	0.7854
rs7540303	C	T	genus.Olsenella.id.822	0.108044	0.023638	5.32027e-06	Hypothyroidism	0.03164	0.06758	0.639699
rs8066522	G	A	genus.Olsenella.id.822	-0.106529	0.0240379	9.70095e-06	Hypothyroidism	-0.04635	0.07148	0.516699
rs9460691	C	A	genus.Olsenella.id.822	0.119966	0.0268645	7.28354e-06	Hypothyroidism	-0.03256	0.07067	0.645
rs11627628	T	C	genus.Oscillibacter.id.2063	0.143961	0.0290223	1.0092e-06	Hypothyroidism	0.1346	0.1371	0.326
rs11990279	T	C	genus.Oscillibacter.id.2063	-0.0824934	0.0180457	4.94298e-06	Hypothyroidism	-0.2819	0.1004	0.00499896
rs12417956	C	G	genus.Oscillibacter.id.2063	0.0785431	0.0174075	6.02626e-06	Hypothyroidism	-0.0142	0.06754	0.8335
rs12649930	T	G	genus.Oscillibacter.id.2063	0.121589	0.0259612	4.09379e-06	Hypothyroidism	-0.01109	0.1189	0.9257
rs133832	A	C	genus.Oscillibacter.id.2063	-0.0795527	0.0162411	1.14719e-06	Hypothyroidism	0.04274	0.07424	0.5648
rs137917150	T	A	genus.Oscillibacter.id.2063	-0.174992	0.0388394	4.61985e-06	Hypothyroidism	0.05307	0.2205	0.8098
rs16866406	A	G	genus.Oscillibacter.id.2063	0.0988765	0.0208795	3.07821e-06	Hypothyroidism	-0.07533	0.07513	0.316
rs16934185	A	G	genus.Oscillibacter.id.2063	-0.129568	0.028157	4.38031e-06	Hypothyroidism	0.2589	0.1315	0.0490298
rs234108	A	G	genus.Oscillibacter.id.2063	0.0749553	0.0152632	9.16336e-07	Hypothyroidism	0.0658	0.06669	0.3238
rs36095275	C	T	genus.Oscillibacter.id.2063	-0.0752368	0.0156861	1.39627e-06	Hypothyroidism	0.08575	0.06685	0.1996
rs4506202	A	G	genus.Oscillibacter.id.2063	-0.0711323	0.0152261	3.20825e-06	Hypothyroidism	0.04092	0.06576	0.533801
rs61883564	A	G	genus.Oscillibacter.id.2063	-0.101351	0.0221016	3.38712e-06	Hypothyroidism	-0.07619	0.1158	0.5107
rs62206502	C	A	genus.Oscillibacter.id.2063	-0.0681423	0.0151349	6.59895e-06	Hypothyroidism	-0.1482	0.06795	0.0291602
rs6901560	C	G	genus.Oscillibacter.id.2063	0.0855032	0.018693	6.20951e-06	Hypothyroidism	-0.02147	0.08383	0.7978
rs75453768	G	T	genus.Oscillibacter.id.2063	0.12212	0.0268629	5.34738e-06	Hypothyroidism	-0.01468	0.155	0.9246
rs761240	T	G	genus.Oscillibacter.id.2063	-0.17664	0.0388812	2.03841e-06	Hypothyroidism	0.007943	0.1357	0.9533
rs9393920	A	G	genus.Oscillibacter.id.2063	-0.0744662	0.0151081	9.92237e-07	Hypothyroidism	-0.02654	0.06619	0.6885
rs12206468	G	A	genus.Oscillospira.id.2064	-0.133016	0.0269733	1.04222e-06	Hypothyroidism	0.1626	0.1834	0.3752
rs1954532	T	C	genus.Oscillospira.id.2064	-0.0826246	0.0175252	2.26773e-06	Hypothyroidism	-0.1203	0.09349	0.1983
rs28889936	A	C	genus.Oscillospira.id.2064	0.114051	0.0252838	3.36585e-06	Hypothyroidism	-0.04974	0.07567	0.511
rs62422654	C	T	genus.Oscillospira.id.2064	0.0898456	0.0198088	6.46754e-06	Hypothyroidism	0.03523	0.09376	0.7071
rs72866977	A	C	genus.Oscillospira.id.2064	-0.130569	0.0281674	5.62701e-06	Hypothyroidism	0.07082	0.1531	0.6438
rs73038677	T	A	genus.Oscillospira.id.2064	-0.08321	0.0168666	1.0943e-06	Hypothyroidism	-0.04098	0.06947	0.555199
rs751183	T	C	genus.Oscillospira.id.2064	-0.0774322	0.0172216	6.85127e-06	Hypothyroidism	0.08606	0.08019	0.2832
rs8076323	A	G	genus.Oscillospira.id.2064	0.0715392	0.0156539	5.61316e-06	Hypothyroidism	0.04354	0.07467	0.5598
rs10464997	G	A	genus.Oxalobacter.id.2978	0.137691	0.0294804	3.29754e-06	Hypothyroidism	-0.02132	0.08023	0.7905
rs11108500	A	G	genus.Oxalobacter.id.2978	-0.199099	0.0427327	3.74279e-06	Hypothyroidism	-0.08819	0.2351	0.707499
rs111966731	T	C	genus.Oxalobacter.id.2978	0.213114	0.047162	7.29863e-06	Hypothyroidism	0.03806	0.1271	0.7647
rs12002250	A	C	genus.Oxalobacter.id.2978	0.217122	0.0466317	1.41504e-06	Hypothyroidism	-0.03946	0.2261	0.8614
rs1569853	T	C	genus.Oxalobacter.id.2978	-0.138078	0.0296981	3.64501e-06	Hypothyroidism	0.08663	0.1366	0.5259
rs36057338	G	T	genus.Oxalobacter.id.2978	0.207847	0.0421439	8.79803e-07	Hypothyroidism	-0.03386	0.1047	0.746299
rs3862635	C	T	genus.Oxalobacter.id.2978	-0.172142	0.0394026	9.18685e-06	Hypothyroidism	-0.07393	0.1417	0.6018
rs4428215	G	A	genus.Oxalobacter.id.2978	0.130293	0.0242237	7.51071e-08	Hypothyroidism	-0.06316	0.06795	0.3526
rs6000536	C	T	genus.Oxalobacter.id.2978	-0.130992	0.0253804	2.06054e-07	Hypothyroidism	0.07737	0.1344	0.5647
rs6071435	T	A	genus.Oxalobacter.id.2978	-0.105512	0.021489	1.07431e-06	Hypothyroidism	-0.13	0.0669	0.0519697
rs6993398	G	A	genus.Oxalobacter.id.2978	0.127217	0.0278855	7.12773e-06	Hypothyroidism	-0.002729	0.0673	0.9677
rs736744	C	T	genus.Oxalobacter.id.2978	0.117882	0.0211262	2.57471e-08	Hypothyroidism	0.02643	0.07005	0.7059
rs114567323	T	C	genus.Parabacteroides.id.954	0.186478	0.0405199	5.65487e-06	Hypothyroidism	0.1083	0.3001	0.718199
rs115602804	G	A	genus.Parabacteroides.id.954	0.10308	0.0222736	1.93059e-06	Hypothyroidism	0.1463	0.1324	0.269
rs11965579	G	C	genus.Parabacteroides.id.954	0.162824	0.0381863	8.86592e-06	Hypothyroidism	-0.08136	0.08607	0.3446
rs17141986	G	C	genus.Parabacteroides.id.954	0.0500303	0.0111459	7.2741e-06	Hypothyroidism	-0.04583	0.06707	0.494399
rs3860755	G	C	genus.Parabacteroides.id.954	0.0558784	0.0116625	1.71325e-06	Hypothyroidism	-0.02318	0.06824	0.7341
rs4236095	G	A	genus.Parabacteroides.id.954	0.0761961	0.0157042	1.93145e-06	Hypothyroidism	-0.09864	0.09223	0.2848
rs60884758	C	T	genus.Parabacteroides.id.954	-0.0702667	0.0142249	5.70689e-07	Hypothyroidism	0.07966	0.08707	0.3602
rs6657302	T	C	genus.Parabacteroides.id.954	-0.10452	0.0225521	9.75699e-06	Hypothyroidism	-0.1737	0.1403	0.2157
rs72893646	A	T	genus.Parabacteroides.id.954	-0.0715594	0.0156668	8.83391e-06	Hypothyroidism	0.09794	0.08331	0.2397
rs7298818	C	T	genus.Parabacteroides.id.954	0.0888832	0.0200902	8.53629e-06	Hypothyroidism	0.1094	0.1485	0.4615
rs10842464	T	C	genus.Paraprevotella.id.962	-0.0758215	0.0172568	6.59715e-06	Hypothyroidism	-0.001321	0.06586	0.984
rs140997932	T	C	genus.Paraprevotella.id.962	-0.162376	0.0354178	2.11119e-06	Hypothyroidism	0.305	0.1614	0.0588695
rs145020347	A	G	genus.Paraprevotella.id.962	-0.12465	0.0262323	4.03009e-06	Hypothyroidism	-0.05501	0.1716	0.7485
rs17109926	A	G	genus.Paraprevotella.id.962	-0.0988335	0.0216172	6.75279e-06	Hypothyroidism	0.1443	0.08448	0.0876496
rs17785622	A	G	genus.Paraprevotella.id.962	0.248065	0.0524304	1.92659e-06	Hypothyroidism	-0.3644	0.2538	0.1511
rs2081023	A	G	genus.Paraprevotella.id.962	-0.122561	0.0236507	2.638e-07	Hypothyroidism	0.2057	0.09124	0.0241502
rs3008582	T	C	genus.Paraprevotella.id.962	0.10572	0.0227246	4.35989e-06	Hypothyroidism	0.09693	0.07384	0.1892
rs3801748	G	A	genus.Paraprevotella.id.962	0.0779721	0.0171691	5.20177e-06	Hypothyroidism	0.03581	0.06647	0.590101
rs4756632	G	T	genus.Paraprevotella.id.962	-0.138905	0.0289897	3.81747e-06	Hypothyroidism	-0.2442	0.1449	0.0919009
rs4767113	C	T	genus.Paraprevotella.id.962	0.0882466	0.018382	2.14357e-06	Hypothyroidism	0.0127	0.07222	0.8604
rs7240324	T	G	genus.Paraprevotella.id.962	-0.10229	0.0226948	5.95902e-06	Hypothyroidism	0.03223	0.08168	0.6931
rs9602779	A	C	genus.Paraprevotella.id.962	-0.106692	0.0220263	6.92746e-07	Hypothyroidism	0.007928	0.08858	0.9287
rs9900242	A	G	genus.Paraprevotella.id.962	-0.0852967	0.0175212	1.14068e-06	Hypothyroidism	-0.03319	0.07883	0.6738
rs10899911	A	G	genus.Parasutterella.id.2892	-0.0717102	0.0148151	1.15272e-06	Hypothyroidism	0.1314	0.08529	0.1233
rs11715853	G	A	genus.Parasutterella.id.2892	-0.0662952	0.0146114	6.22913e-06	Hypothyroidism	0.03826	0.06757	0.5712
rs1403396	A	T	genus.Parasutterella.id.2892	-0.0756729	0.0159035	2.75519e-06	Hypothyroidism	-0.005406	0.08261	0.9478
rs2090816	A	C	genus.Parasutterella.id.2892	0.0840967	0.0177315	2.89715e-06	Hypothyroidism	0.05521	0.1035	0.5939
rs2387977	T	C	genus.Parasutterella.id.2892	-0.0681778	0.0134756	5.38476e-07	Hypothyroidism	-0.04662	0.06937	0.501601
rs35055552	T	C	genus.Parasutterella.id.2892	0.109554	0.0235433	3.34853e-06	Hypothyroidism	0.4365	0.2291	0.0567505
rs35414597	T	A	genus.Parasutterella.id.2892	-0.0684946	0.0142143	1.51206e-06	Hypothyroidism	0.01419	0.06821	0.8352
rs55877868	A	C	genus.Parasutterella.id.2892	-0.104458	0.0228089	2.87068e-06	Hypothyroidism	-0.1439	0.1971	0.4656
rs62273907	A	G	genus.Parasutterella.id.2892	0.229468	0.0502262	5.88384e-06	Hypothyroidism	0.01598	0.3514	0.9637
rs6809952	G	A	genus.Parasutterella.id.2892	-0.0684957	0.0150892	8.13349e-06	Hypothyroidism	-0.07992	0.06932	0.2489
rs6828768	C	T	genus.Parasutterella.id.2892	0.0636852	0.0132645	1.78328e-06	Hypothyroidism	-0.1534	0.06567	0.0194998
rs7303158	C	T	genus.Parasutterella.id.2892	0.0646859	0.0134256	1.32776e-06	Hypothyroidism	-0.09273	0.06565	0.1578
rs7311004	T	C	genus.Parasutterella.id.2892	-0.0617522	0.0136438	5.92054e-06	Hypothyroidism	-0.07684	0.08054	0.3401
rs7572229	G	A	genus.Parasutterella.id.2892	0.066273	0.0132736	6.31698e-07	Hypothyroidism	0.05559	0.0672	0.4081
rs78383039	T	C	genus.Parasutterella.id.2892	-0.146315	0.0297119	1.57438e-06	Hypothyroidism	-0.04856	0.1146	0.671699
rs8039785	T	G	genus.Parasutterella.id.2892	0.0618345	0.0133	3.62095e-06	Hypothyroidism	-0.05065	0.07458	0.497
rs823424	G	A	genus.Parasutterella.id.2892	-0.0713448	0.0156958	4.95295e-06	Hypothyroidism	-0.04735	0.08837	0.5921
rs10031059	T	C	genus.Peptococcus.id.2037	-0.121167	0.0225844	1.23637e-07	Hypothyroidism	0.0003213	0.0829	0.9969
rs11001941	G	A	genus.Peptococcus.id.2037	-0.195611	0.0392217	1.32858e-06	Hypothyroidism	-0.03317	0.1101	0.763199
rs11030569	A	T	genus.Peptococcus.id.2037	-0.17402	0.0374133	3.12991e-06	Hypothyroidism	0.3164	0.2467	0.1996
rs12069354	C	T	genus.Peptococcus.id.2037	0.16763	0.03795	9.28339e-06	Hypothyroidism	0.2035	0.2305	0.3774
rs2054133	G	A	genus.Peptococcus.id.2037	0.0895433	0.0188332	2.14166e-06	Hypothyroidism	0.004488	0.06829	0.9476
rs34282744	G	C	genus.Peptococcus.id.2037	0.191797	0.0399832	1.83535e-06	Hypothyroidism	0.04055	0.161	0.8011
rs36121075	A	G	genus.Peptococcus.id.2037	-0.14067	0.030628	6.9872e-06	Hypothyroidism	0.06204	0.09165	0.4985
rs413827	G	A	genus.Peptococcus.id.2037	0.110229	0.0237523	3.30085e-06	Hypothyroidism	0.089	0.1053	0.3979
rs5770862	T	C	genus.Peptococcus.id.2037	0.162018	0.0356813	3.21957e-06	Hypothyroidism	0.06937	0.09158	0.4488
rs6918730	G	A	genus.Peptococcus.id.2037	0.135311	0.0289742	1.14732e-06	Hypothyroidism	-0.0724	0.08695	0.405
rs7033353	T	G	genus.Peptococcus.id.2037	0.090152	0.018995	2.21957e-06	Hypothyroidism	0.02148	0.06797	0.752
rs72850165	T	C	genus.Peptococcus.id.2037	-0.134304	0.0300423	5.74152e-06	Hypothyroidism	0.01283	0.07625	0.8664
rs74592222	G	A	genus.Peptococcus.id.2037	0.137957	0.0302965	8.55342e-06	Hypothyroidism	-0.05081	0.1424	0.7212
rs75754569	C	G	genus.Peptococcus.id.2037	0.181434	0.0319429	1.09884e-08	Hypothyroidism	0.3614	0.1624	0.0261
rs7766680	G	C	genus.Peptococcus.id.2037	0.0976832	0.0214155	3.50768e-06	Hypothyroidism	-0.1312	0.0795	0.0989008
rs77681628	C	T	genus.Peptococcus.id.2037	0.200307	0.0387328	2.68836e-07	Hypothyroidism	-0.1434	0.2095	0.4937
rs11929846	T	C	genus.Phascolarctobacterium.id.2168	-0.0697199	0.0157969	8.88416e-06	Hypothyroidism	0.03925	0.08129	0.6292
rs12618201	A	G	genus.Phascolarctobacterium.id.2168	0.0641657	0.0138202	3.37696e-06	Hypothyroidism	-0.05638	0.06801	0.4071
rs1264476	T	G	genus.Phascolarctobacterium.id.2168	0.0767335	0.0166041	4.29567e-06	Hypothyroidism	0.09868	0.08208	0.2293
rs28525131	G	A	genus.Phascolarctobacterium.id.2168	-0.118657	0.0269048	8.22677e-06	Hypothyroidism	0.01711	0.1033	0.8684
rs56069061	G	A	genus.Phascolarctobacterium.id.2168	-0.111306	0.0230694	1.87174e-06	Hypothyroidism	-0.008097	0.08093	0.9203
rs56157888	A	C	genus.Phascolarctobacterium.id.2168	0.0954864	0.0193976	1.08506e-06	Hypothyroidism	0.1124	0.0952	0.2377
rs6427992	G	C	genus.Phascolarctobacterium.id.2168	-0.0652458	0.0137508	2.08614e-06	Hypothyroidism	0.09092	0.06676	0.1732
rs74540770	G	A	genus.Phascolarctobacterium.id.2168	-0.121014	0.0258621	3.60275e-06	Hypothyroidism	-0.01677	0.181	0.9262
rs74847270	A	G	genus.Phascolarctobacterium.id.2168	-0.104889	0.0230998	5.73099e-06	Hypothyroidism	-0.008266	0.0996	0.9339
rs75882962	T	C	genus.Phascolarctobacterium.id.2168	0.0968661	0.0190575	3.18987e-07	Hypothyroidism	0.2438	0.08177	0.00286603
rs76124218	C	G	genus.Phascolarctobacterium.id.2168	-0.159361	0.0344532	2.66969e-06	Hypothyroidism	-0.05265	0.1198	0.6603
rs7982713	G	A	genus.Phascolarctobacterium.id.2168	0.0726922	0.0163201	9.72164e-06	Hypothyroidism	0.058	0.09848	0.5559
rs118038478	A	G	genus.Prevotella7.id.11182	0.205676	0.0468917	7.85422e-06	Hypothyroidism	0.423	0.2291	0.0648306
rs12124567	A	G	genus.Prevotella7.id.11182	-0.121281	0.0275017	9.48982e-06	Hypothyroidism	0.04651	0.09294	0.6167
rs12195431	T	C	genus.Prevotella7.id.11182	0.196528	0.0442322	8.72818e-06	Hypothyroidism	-0.05327	0.1902	0.779399
rs16937247	G	C	genus.Prevotella7.id.11182	0.146098	0.0351529	9.63705e-06	Hypothyroidism	0.05781	0.07673	0.4512
rs2240542	C	T	genus.Prevotella7.id.11182	0.12085	0.0261776	4.84146e-06	Hypothyroidism	0.05541	0.06924	0.4236
rs2918132	C	T	genus.Prevotella7.id.11182	-0.114648	0.0254916	6.42409e-06	Hypothyroidism	0.1645	0.08047	0.0408903
rs430270	A	C	genus.Prevotella7.id.11182	0.139155	0.0297055	2.86846e-06	Hypothyroidism	0.0005432	0.07324	0.9941
rs57404562	C	A	genus.Prevotella7.id.11182	0.155486	0.0316057	6.21576e-07	Hypothyroidism	-0.12	0.09858	0.2233
rs79263163	A	C	genus.Prevotella7.id.11182	-0.143982	0.031501	7.51048e-06	Hypothyroidism	-0.08621	0.08567	0.3143
rs9426434	T	C	genus.Prevotella7.id.11182	-0.123657	0.0278514	9.71711e-06	Hypothyroidism	0.05576	0.08814	0.527
rs9608249	A	G	genus.Prevotella7.id.11182	-0.158213	0.0336317	2.06687e-06	Hypothyroidism	-0.1534	0.1193	0.1983
rs9959718	G	A	genus.Prevotella7.id.11182	0.133012	0.0275361	1.90058e-06	Hypothyroidism	-0.02164	0.08392	0.7965
rs10512344	C	G	genus.Prevotella9.id.11183	0.247373	0.0544087	3.19324e-06	Hypothyroidism	0.06541	0.2393	0.784599
rs111509883	T	C	genus.Prevotella9.id.11183	0.171131	0.0347624	1.24389e-06	Hypothyroidism	-0.0196	0.1251	0.8755
rs11199734	A	T	genus.Prevotella9.id.11183	0.0770209	0.0169462	7.00288e-06	Hypothyroidism	0.1439	0.1011	0.1549
rs11685699	C	T	genus.Prevotella9.id.11183	-0.141357	0.0295665	2.02552e-06	Hypothyroidism	-0.08355	0.192	0.6635
rs117271932	A	G	genus.Prevotella9.id.11183	0.208089	0.0440393	2.81722e-06	Hypothyroidism	0.026	0.1471	0.8597
rs12648235	T	C	genus.Prevotella9.id.11183	0.0785902	0.0177676	7.39079e-06	Hypothyroidism	0.03103	0.08835	0.725499
rs1304512	G	A	genus.Prevotella9.id.11183	0.0761593	0.0165885	5.29082e-06	Hypothyroidism	-0.06409	0.08061	0.4266
rs16966465	G	C	genus.Prevotella9.id.11183	0.0743348	0.0165291	9.33202e-06	Hypothyroidism	0.09627	0.08073	0.2331
rs2104588	T	C	genus.Prevotella9.id.11183	0.105558	0.023773	8.12987e-06	Hypothyroidism	-0.07898	0.07984	0.3226
rs2495052	A	G	genus.Prevotella9.id.11183	0.0838978	0.0188523	8.97142e-06	Hypothyroidism	-0.03593	0.1236	0.771299
rs2683313	A	G	genus.Prevotella9.id.11183	-0.0724576	0.0151603	1.68895e-06	Hypothyroidism	0.03117	0.07633	0.683
rs4968431	G	T	genus.Prevotella9.id.11183	0.0640113	0.0144162	8.58441e-06	Hypothyroidism	0.005451	0.06548	0.9337
rs7232121	G	C	genus.Prevotella9.id.11183	0.0671292	0.014423	3.76013e-06	Hypothyroidism	-0.002777	0.06908	0.9679
rs7237249	C	T	genus.Prevotella9.id.11183	-0.0823764	0.0182126	8.93303e-06	Hypothyroidism	0.05087	0.09184	0.579599
rs72815774	T	C	genus.Prevotella9.id.11183	-0.176186	0.0393068	8.78291e-06	Hypothyroidism	0.05754	0.1178	0.625101
rs746764	T	C	genus.Prevotella9.id.11183	-0.0915772	0.0193245	2.03999e-06	Hypothyroidism	0.08527	0.1129	0.450199
rs7976209	T	C	genus.Prevotella9.id.11183	-0.0870786	0.0197951	7.28343e-06	Hypothyroidism	-0.1015	0.09569	0.2888
rs9428102	A	G	genus.Prevotella9.id.11183	-0.0778845	0.0176068	4.61734e-06	Hypothyroidism	0.07113	0.07979	0.3726
rs9613013	G	A	genus.Prevotella9.id.11183	0.0917591	0.0202697	6.10415e-06	Hypothyroidism	-0.1246	0.1128	0.2694
rs12501673	A	G	genus.RikenellaceaeRC9gutgroup.id.11191	0.116395	0.0262253	6.28983e-06	Hypothyroidism	-0.04506	0.06748	0.5043
rs17032291	T	C	genus.RikenellaceaeRC9gutgroup.id.11191	-0.169579	0.0368251	6.61004e-06	Hypothyroidism	0.00181	0.0932	0.9845
rs17582787	A	G	genus.RikenellaceaeRC9gutgroup.id.11191	-0.157739	0.0339924	3.55377e-06	Hypothyroidism	-0.0955	0.08806	0.2781
rs2074881	T	C	genus.RikenellaceaeRC9gutgroup.id.11191	-0.142236	0.032391	9.44772e-06	Hypothyroidism	-0.03335	0.08333	0.689
rs2900503	G	T	genus.RikenellaceaeRC9gutgroup.id.11191	-0.172329	0.0326671	1.55282e-07	Hypothyroidism	-0.177	0.09224	0.0550098
rs2998141	T	C	genus.RikenellaceaeRC9gutgroup.id.11191	-0.136346	0.0293073	4.42373e-06	Hypothyroidism	0.02585	0.08105	0.749799
rs4270579	G	A	genus.RikenellaceaeRC9gutgroup.id.11191	-0.118021	0.0271041	5.45647e-06	Hypothyroidism	-0.1018	0.08969	0.2564
rs4717843	G	T	genus.RikenellaceaeRC9gutgroup.id.11191	-0.119376	0.0260548	4.7173e-06	Hypothyroidism	-0.1018	0.06864	0.138
rs7113155	G	C	genus.RikenellaceaeRC9gutgroup.id.11191	0.114423	0.0247798	5.26481e-06	Hypothyroidism	0.04438	0.06568	0.4992
rs7193937	G	C	genus.RikenellaceaeRC9gutgroup.id.11191	0.124153	0.027741	6.18767e-06	Hypothyroidism	-0.08297	0.08566	0.3328
rs7712231	A	G	genus.RikenellaceaeRC9gutgroup.id.11191	0.156284	0.0350462	7.97036e-06	Hypothyroidism	0.005761	0.07892	0.9418
rs80309088	G	A	genus.RikenellaceaeRC9gutgroup.id.11191	0.17405	0.0383423	4.55642e-06	Hypothyroidism	-0.3918	0.2094	0.0613705
rs9887954	G	A	genus.RikenellaceaeRC9gutgroup.id.11191	-0.114849	0.0249013	4.80801e-06	Hypothyroidism	0.04558	0.0671	0.497
rs10279978	A	G	genus.Romboutsia.id.11347	-0.0622202	0.0127675	1.17009e-06	Hypothyroidism	0.1152	0.07407	0.12
rs11221428	T	C	genus.Romboutsia.id.11347	-0.0726779	0.0158263	6.48646e-06	Hypothyroidism	0.08497	0.09132	0.3522
rs114398731	G	C	genus.Romboutsia.id.11347	-0.131039	0.0293815	7.95851e-06	Hypothyroidism	-0.1089	0.232	0.6386
rs16843578	C	T	genus.Romboutsia.id.11347	-0.0875276	0.0196779	5.08123e-06	Hypothyroidism	0.04353	0.09353	0.6417
rs28603357	T	C	genus.Romboutsia.id.11347	-0.214911	0.0474739	8.52235e-06	Hypothyroidism	0.0688	0.1159	0.5528
rs34302036	A	G	genus.Romboutsia.id.11347	0.0550261	0.0120835	5.87667e-06	Hypothyroidism	-0.04297	0.06847	0.5303
rs61841503	G	A	genus.Romboutsia.id.11347	0.092888	0.0171454	3.99597e-08	Hypothyroidism	0.06156	0.09044	0.4961
rs62504452	A	G	genus.Romboutsia.id.11347	-0.0710048	0.0156654	4.65831e-06	Hypothyroidism	-0.1229	0.07871	0.1185
rs7109293	A	G	genus.Romboutsia.id.11347	0.0919112	0.0205738	6.98354e-06	Hypothyroidism	0.05899	0.08161	0.4698
rs75200530	T	G	genus.Romboutsia.id.11347	-0.190644	0.0421065	5.06555e-06	Hypothyroidism	0.07533	0.162	0.642
rs75987356	G	A	genus.Romboutsia.id.11347	-0.129578	0.0280454	6.70799e-06	Hypothyroidism	0.1386	0.1639	0.3978
rs77702691	A	G	genus.Romboutsia.id.11347	-0.094406	0.0208544	7.36973e-06	Hypothyroidism	0.02601	0.1136	0.8189
rs9389266	T	G	genus.Romboutsia.id.11347	0.0722815	0.0162353	9.38461e-06	Hypothyroidism	0.1134	0.07365	0.1236
rs9567264	C	T	genus.Romboutsia.id.11347	0.0580018	0.0127495	5.75689e-06	Hypothyroidism	0.01897	0.07057	0.788099
rs116270582	T	A	genus.Roseburia.id.2012	-0.153844	0.0329324	1.19525e-06	Hypothyroidism	-0.3652	0.2927	0.2121
rs12740451	T	C	genus.Roseburia.id.2012	0.0697527	0.0153607	7.34264e-06	Hypothyroidism	0.01057	0.1005	0.9163
rs147990086	A	G	genus.Roseburia.id.2012	-0.0578936	0.01324	8.92942e-06	Hypothyroidism	-0.009018	0.08834	0.9187
rs16910295	T	C	genus.Roseburia.id.2012	-0.0980434	0.020957	2.91111e-06	Hypothyroidism	-0.00146	0.103	0.9887
rs2034589	G	C	genus.Roseburia.id.2012	0.0629765	0.0123489	5.01161e-07	Hypothyroidism	-0.1608	0.06796	0.0180098
rs2160994	T	C	genus.Roseburia.id.2012	0.0550687	0.0112481	9.6985e-07	Hypothyroidism	-0.08101	0.0864	0.3484
rs2943022	T	C	genus.Roseburia.id.2012	0.0493786	0.0106763	4.11408e-06	Hypothyroidism	-0.000274	0.06869	0.9968
rs302266	T	C	genus.Roseburia.id.2012	-0.0777312	0.0172985	8.12587e-06	Hypothyroidism	-0.01585	0.113	0.8885
rs329182	T	C	genus.Roseburia.id.2012	0.0690327	0.0152884	5.90142e-06	Hypothyroidism	0.07	0.09752	0.4729
rs4748237	G	C	genus.Roseburia.id.2012	0.0488326	0.0106404	4.67223e-06	Hypothyroidism	-0.0746	0.06869	0.2775
rs55858165	A	C	genus.Roseburia.id.2012	0.179284	0.0404954	9.98975e-06	Hypothyroidism	-0.2627	0.311	0.3983
rs57466170	C	T	genus.Roseburia.id.2012	0.0741405	0.0171601	8.30102e-06	Hypothyroidism	0.18	0.1147	0.1167
rs6445851	G	A	genus.Roseburia.id.2012	-0.0497336	0.0108158	3.52721e-06	Hypothyroidism	0.002578	0.06596	0.9688
rs6930661	C	T	genus.Roseburia.id.2012	-0.0961587	0.0204975	2.47942e-06	Hypothyroidism	0.03842	0.1604	0.8107
rs75326254	C	T	genus.Roseburia.id.2012	-0.104628	0.0230897	7.50204e-06	Hypothyroidism	0.1375	0.1099	0.2108
rs78753150	A	C	genus.Roseburia.id.2012	0.0968739	0.0214067	9.98312e-06	Hypothyroidism	-0.1721	0.1115	0.1226
rs9300744	C	T	genus.Roseburia.id.2012	-0.0588452	0.0126228	4.75118e-06	Hypothyroidism	0.08677	0.08146	0.2868
rs10827477	A	G	genus.Ruminiclostridium5.id.11355	-0.0547387	0.0115163	2.19177e-06	Hypothyroidism	-0.01992	0.08219	0.8085
rs113753996	T	C	genus.Ruminiclostridium5.id.11355	0.0820689	0.0174463	3.98895e-06	Hypothyroidism	-0.08979	0.1452	0.5363
rs1223978	T	C	genus.Ruminiclostridium5.id.11355	0.0484169	0.0108254	8.16186e-06	Hypothyroidism	0.05316	0.06854	0.438
rs1492620	T	C	genus.Ruminiclostridium5.id.11355	-0.0830505	0.0180073	3.52577e-06	Hypothyroidism	0.0007914	0.09339	0.9932
rs2286384	G	C	genus.Ruminiclostridium5.id.11355	-0.0518814	0.0107482	1.43857e-06	Hypothyroidism	-0.01262	0.06725	0.8512
rs243585	C	G	genus.Ruminiclostridium5.id.11355	-0.0585939	0.0121017	1.32681e-06	Hypothyroidism	-0.09702	0.08501	0.2538
rs2482038	C	A	genus.Ruminiclostridium5.id.11355	0.0518991	0.0108777	1.70314e-06	Hypothyroidism	0.04739	0.0676	0.4833
rs2791343	T	C	genus.Ruminiclostridium5.id.11355	0.051717	0.0113369	5.53959e-06	Hypothyroidism	0.08833	0.08042	0.2721
rs2801960	C	G	genus.Ruminiclostridium5.id.11355	0.0520975	0.0115111	6.20872e-06	Hypothyroidism	0.1439	0.06686	0.03133
rs2833828	G	A	genus.Ruminiclostridium5.id.11355	0.0489617	0.0108702	6.81651e-06	Hypothyroidism	0.1182	0.06637	0.0748807
rs4955951	A	G	genus.Ruminiclostridium5.id.11355	-0.0713749	0.0165826	9.95519e-06	Hypothyroidism	-0.01344	0.1222	0.9124
rs6121460	G	A	genus.Ruminiclostridium5.id.11355	0.0932955	0.0199206	2.64107e-06	Hypothyroidism	-0.0724	0.07433	0.33
rs73002572	G	C	genus.Ruminiclostridium5.id.11355	0.181548	0.0414078	8.8222e-06	Hypothyroidism	-0.06368	0.1128	0.5724
rs79968837	A	G	genus.Ruminiclostridium5.id.11355	-0.0950311	0.0193507	1.14623e-06	Hypothyroidism	-0.007405	0.09574	0.9383
rs8053158	A	G	genus.Ruminiclostridium5.id.11355	-0.0740543	0.0159151	5.89806e-06	Hypothyroidism	0.02286	0.08071	0.777
rs10829821	T	C	genus.Ruminiclostridium6.id.11356	-0.097606	0.0216072	3.47141e-06	Hypothyroidism	-0.03771	0.09019	0.675899
rs116969552	A	G	genus.Ruminiclostridium6.id.11356	-0.166823	0.0376681	9.15949e-06	Hypothyroidism	0.01603	0.1656	0.9229
rs11992182	A	C	genus.Ruminiclostridium6.id.11356	0.0625299	0.0137876	4.64839e-06	Hypothyroidism	0.03256	0.08492	0.7014
rs1871858	C	G	genus.Ruminiclostridium6.id.11356	-0.105422	0.0237274	9.11606e-06	Hypothyroidism	0.05321	0.1108	0.630901
rs2548459	C	T	genus.Ruminiclostridium6.id.11356	0.0554866	0.0122755	6.40206e-06	Hypothyroidism	0.01466	0.06845	0.8304
rs35362464	C	A	genus.Ruminiclostridium6.id.11356	0.0720077	0.0165387	8.99138e-06	Hypothyroidism	0.1105	0.0894	0.2165
rs61060922	T	G	genus.Ruminiclostridium6.id.11356	0.15913	0.0322283	1.08647e-06	Hypothyroidism	0.1408	0.2086	0.4996
rs663262	T	C	genus.Ruminiclostridium6.id.11356	-0.13498	0.0310715	3.39417e-06	Hypothyroidism	-0.03961	0.1064	0.709601
rs67479537	T	C	genus.Ruminiclostridium6.id.11356	0.118994	0.026487	9.302e-06	Hypothyroidism	-0.08254	0.2502	0.741401
rs71414120	T	G	genus.Ruminiclostridium6.id.11356	0.200894	0.0406434	1.07697e-06	Hypothyroidism	-0.02834	0.1769	0.8727
rs72991535	T	G	genus.Ruminiclostridium6.id.11356	0.135604	0.0295174	4.95367e-06	Hypothyroidism	-0.1407	0.1385	0.3096
rs73176030	T	C	genus.Ruminiclostridium6.id.11356	0.058665	0.013208	7.28883e-06	Hypothyroidism	0.1594	0.07349	0.0301301
rs77193512	A	G	genus.Ruminiclostridium6.id.11356	0.0736533	0.0153163	1.29587e-06	Hypothyroidism	-0.05133	0.07104	0.4699
rs792058	G	A	genus.Ruminiclostridium6.id.11356	0.0554234	0.0125423	8.57953e-06	Hypothyroidism	0.01053	0.07178	0.8833
rs79968172	G	A	genus.Ruminiclostridium6.id.11356	0.11614	0.0243083	1.66054e-06	Hypothyroidism	-0.01912	0.1046	0.8549
rs9555756	A	C	genus.Ruminiclostridium6.id.11356	-0.0804138	0.0176692	7.10127e-06	Hypothyroidism	-0.05039	0.08465	0.5517
rs113048721	C	G	genus.Ruminiclostridium9.id.11357	0.0600735	0.0132737	4.10352e-06	Hypothyroidism	0.1281	0.07768	0.0991608
rs115044523	G	A	genus.Ruminiclostridium9.id.11357	-0.0980026	0.0202616	2.37202e-06	Hypothyroidism	0.002712	0.216	0.99
rs12040548	G	T	genus.Ruminiclostridium9.id.11357	0.0570422	0.0122359	3.14872e-06	Hypothyroidism	-0.02769	0.07584	0.715
rs12419854	T	A	genus.Ruminiclostridium9.id.11357	-0.0727975	0.0155594	3.17992e-06	Hypothyroidism	0.1179	0.1071	0.271
rs13033315	T	A	genus.Ruminiclostridium9.id.11357	0.0511195	0.0111418	5.68052e-06	Hypothyroidism	-0.1341	0.06599	0.0421998
rs57665991	C	G	genus.Ruminiclostridium9.id.11357	-0.0641507	0.0123339	2.07274e-07	Hypothyroidism	-0.1037	0.07232	0.1517
rs6082461	A	C	genus.Ruminiclostridium9.id.11357	0.0586425	0.0131004	4.86594e-06	Hypothyroidism	0.1535	0.08965	0.08682
rs7137760	C	T	genus.Ruminiclostridium9.id.11357	0.050797	0.0112182	7.06911e-06	Hypothyroidism	-0.06794	0.06773	0.3159
rs73592673	A	T	genus.Ruminiclostridium9.id.11357	-0.081629	0.0169515	2.13971e-06	Hypothyroidism	-0.0506	0.1104	0.6469
rs74303178	T	C	genus.Ruminiclostridium9.id.11357	0.0532742	0.0119274	7.91566e-06	Hypothyroidism	-0.07319	0.07957	0.3577
rs78191726	T	C	genus.Ruminiclostridium9.id.11357	0.0944998	0.0210206	7.58287e-06	Hypothyroidism	-0.01646	0.1522	0.9139
rs79082720	C	G	genus.Ruminiclostridium9.id.11357	0.0928576	0.0204871	6.46935e-06	Hypothyroidism	-0.2029	0.176	0.2491
rs918449	A	G	genus.Ruminiclostridium9.id.11357	-0.0950908	0.0197177	2.55994e-06	Hypothyroidism	-0.01438	0.1133	0.899
rs9522712	T	C	genus.Ruminiclostridium9.id.11357	0.0699728	0.0154939	4.65962e-06	Hypothyroidism	-0.14	0.1042	0.1791
rs9809789	C	T	genus.Ruminiclostridium9.id.11357	-0.0717454	0.0159673	8.71968e-06	Hypothyroidism	-0.09695	0.1025	0.3443
rs11241747	C	T	genus.RuminococcaceaeNK4A214group.id.11358	0.0533858	0.0120035	6.58971e-06	Hypothyroidism	-0.03247	0.07059	0.6455
rs114244418	C	G	genus.RuminococcaceaeNK4A214group.id.11358	-0.175266	0.0372779	3.59151e-06	Hypothyroidism	0.0867	0.2043	0.6712
rs11586410	G	A	genus.RuminococcaceaeNK4A214group.id.11358	-0.0863422	0.0169937	3.66276e-07	Hypothyroidism	-0.02079	0.0746	0.7805
rs12642039	T	C	genus.RuminococcaceaeNK4A214group.id.11358	-0.0553003	0.0119397	3.43005e-06	Hypothyroidism	-0.05315	0.06708	0.4282
rs12731	A	G	genus.RuminococcaceaeNK4A214group.id.11358	-0.0527684	0.0115053	4.87237e-06	Hypothyroidism	-0.0145	0.06714	0.829
rs13087692	T	G	genus.RuminococcaceaeNK4A214group.id.11358	0.0574623	0.012594	8.69224e-06	Hypothyroidism	-0.1001	0.07229	0.1663
rs136761	G	A	genus.RuminococcaceaeNK4A214group.id.11358	-0.0587521	0.0119155	8.15195e-07	Hypothyroidism	-0.08964	0.06889	0.1932
rs147475196	A	G	genus.RuminococcaceaeNK4A214group.id.11358	-0.133769	0.0295196	4.72496e-06	Hypothyroidism	-0.4645	0.3704	0.2098
rs34576931	G	C	genus.RuminococcaceaeNK4A214group.id.11358	-0.0873312	0.0194886	4.71641e-06	Hypothyroidism	-0.02039	0.09527	0.8305
rs35559912	T	C	genus.RuminococcaceaeNK4A214group.id.11358	-0.0925071	0.0203674	4.89023e-06	Hypothyroidism	0.1213	0.3526	0.7309
rs4814689	C	T	genus.RuminococcaceaeNK4A214group.id.11358	-0.1083	0.0230708	4.5519e-06	Hypothyroidism	-0.003567	0.1465	0.9806
rs5994253	A	G	genus.RuminococcaceaeNK4A214group.id.11358	-0.0811302	0.0157621	2.35183e-07	Hypothyroidism	-0.1014	0.09149	0.2679
rs62027366	T	C	genus.RuminococcaceaeNK4A214group.id.11358	0.0615389	0.0137612	6.58456e-06	Hypothyroidism	-0.0665	0.07278	0.3609
rs6681678	C	T	genus.RuminococcaceaeNK4A214group.id.11358	-0.100174	0.024	9.04931e-06	Hypothyroidism	-0.1692	0.143	0.2366
rs73158814	C	G	genus.RuminococcaceaeNK4A214group.id.11358	-0.109257	0.0227458	2.19798e-06	Hypothyroidism	0.6608	0.2167	0.00229002
rs7573569	T	C	genus.RuminococcaceaeNK4A214group.id.11358	0.107739	0.0233638	3.23139e-06	Hypothyroidism	0.001046	0.1909	0.9956
rs10916131	C	T	genus.RuminococcaceaeUCG002.id.11360	-0.069333	0.0146753	2.87497e-06	Hypothyroidism	-0.2021	0.07929	0.0108101
rs10927423	C	A	genus.RuminococcaceaeUCG002.id.11360	-0.0713617	0.0147712	8.49518e-07	Hypothyroidism	-0.05403	0.1069	0.6133
rs10964441	G	A	genus.RuminococcaceaeUCG002.id.11360	-0.14906	0.034486	7.45116e-06	Hypothyroidism	-0.06706	0.08463	0.4281
rs113147300	A	G	genus.RuminococcaceaeUCG002.id.11360	-0.075842	0.0164562	7.6914e-06	Hypothyroidism	-0.2419	0.1204	0.0445502
rs11607472	A	G	genus.RuminococcaceaeUCG002.id.11360	-0.0780229	0.0176325	7.18671e-06	Hypothyroidism	0.01226	0.1421	0.9313
rs116974815	C	A	genus.RuminococcaceaeUCG002.id.11360	-0.189731	0.0396566	2.02518e-06	Hypothyroidism	0.2947	0.281	0.2944
rs11750293	G	T	genus.RuminococcaceaeUCG002.id.11360	-0.0578304	0.0120512	1.76136e-06	Hypothyroidism	0.1112	0.06618	0.0929501
rs12463378	A	G	genus.RuminococcaceaeUCG002.id.11360	-0.0522061	0.0112086	2.95523e-06	Hypothyroidism	0.02902	0.06661	0.6631
rs15256	C	T	genus.RuminococcaceaeUCG002.id.11360	0.0732376	0.016834	9.45659e-06	Hypothyroidism	0.1251	0.09258	0.1767
rs2265670	C	G	genus.RuminococcaceaeUCG002.id.11360	-0.0512404	0.0109287	2.99166e-06	Hypothyroidism	0.1072	0.06922	0.1215
rs362417	G	C	genus.RuminococcaceaeUCG002.id.11360	-0.054863	0.0120984	7.80005e-06	Hypothyroidism	0.003655	0.0709	0.9589
rs56030423	G	A	genus.RuminococcaceaeUCG002.id.11360	-0.0982874	0.0216344	6.30385e-06	Hypothyroidism	0.1276	0.1151	0.2676
rs57079348	T	G	genus.RuminococcaceaeUCG002.id.11360	-0.076573	0.0172819	7.21822e-06	Hypothyroidism	-0.01079	0.1238	0.9305
rs6542556	A	G	genus.RuminococcaceaeUCG002.id.11360	0.050974	0.011406	7.86123e-06	Hypothyroidism	-0.006774	0.06808	0.9207
rs67746927	C	G	genus.RuminococcaceaeUCG002.id.11360	-0.054237	0.0110357	9.17088e-07	Hypothyroidism	0.1071	0.06948	0.1232
rs6793778	C	T	genus.RuminococcaceaeUCG002.id.11360	-0.0558706	0.0125258	9.81289e-06	Hypothyroidism	0.05407	0.08791	0.5385
rs7120052	A	C	genus.RuminococcaceaeUCG002.id.11360	0.0624796	0.0135523	1.96895e-06	Hypothyroidism	-0.03014	0.07656	0.6938
rs7155595	C	A	genus.RuminococcaceaeUCG002.id.11360	0.0569929	0.0116986	1.14931e-06	Hypothyroidism	-0.005435	0.07647	0.9433
rs7249614	A	G	genus.RuminococcaceaeUCG002.id.11360	-0.0492778	0.0110807	9.07376e-06	Hypothyroidism	0.0376	0.06848	0.583001
rs72874194	G	C	genus.RuminococcaceaeUCG002.id.11360	-0.0770289	0.016725	3.46664e-06	Hypothyroidism	0.06729	0.077	0.3821
rs7342369	C	A	genus.RuminococcaceaeUCG002.id.11360	-0.0527803	0.0116023	5.66121e-06	Hypothyroidism	-0.007191	0.06841	0.9163
rs76847269	A	G	genus.RuminococcaceaeUCG002.id.11360	0.163508	0.0356151	5.1719e-06	Hypothyroidism	-0.01524	0.2427	0.9499
rs77564310	A	C	genus.RuminococcaceaeUCG002.id.11360	-0.0713093	0.0140855	3.28614e-07	Hypothyroidism	0.1678	0.1015	0.098349
rs79016051	C	T	genus.RuminococcaceaeUCG002.id.11360	-0.0887747	0.0189424	2.33742e-06	Hypothyroidism	0.03197	0.111	0.7733
rs882348	A	G	genus.RuminococcaceaeUCG002.id.11360	-0.0799946	0.0178618	5.44852e-06	Hypothyroidism	-0.02018	0.08691	0.8164
rs10490280	C	T	genus.RuminococcaceaeUCG003.id.11361	-0.0672094	0.0143309	4.15551e-06	Hypothyroidism	-0.1261	0.07207	0.0801807
rs11243416	T	C	genus.RuminococcaceaeUCG003.id.11361	-0.0925653	0.0191203	1.66882e-06	Hypothyroidism	-0.09651	0.0996	0.3326
rs11613919	G	T	genus.RuminococcaceaeUCG003.id.11361	0.0727604	0.0155716	1.62509e-06	Hypothyroidism	-0.0006609	0.08878	0.9941
rs139730	G	C	genus.RuminococcaceaeUCG003.id.11361	-0.0577655	0.0130645	9.72112e-06	Hypothyroidism	0.04761	0.07207	0.5088
rs16959793	A	C	genus.RuminococcaceaeUCG003.id.11361	-0.062527	0.0131259	2.21709e-06	Hypothyroidism	-0.02459	0.07789	0.752199
rs2523124	T	C	genus.RuminococcaceaeUCG003.id.11361	-0.0546625	0.0120823	5.7837e-06	Hypothyroidism	0.1703	0.06713	0.0112101
rs3013089	G	A	genus.RuminococcaceaeUCG003.id.11361	-0.0551473	0.0120346	4.38133e-06	Hypothyroidism	-0.07705	0.06774	0.2553
rs4452755	A	C	genus.RuminococcaceaeUCG003.id.11361	-0.0634463	0.0134741	3.29335e-06	Hypothyroidism	-0.08012	0.09914	0.419
rs4532474	G	A	genus.RuminococcaceaeUCG003.id.11361	0.0769231	0.017045	4.82127e-06	Hypothyroidism	-0.1179	0.07722	0.1268
rs4629039	T	A	genus.RuminococcaceaeUCG003.id.11361	0.0553742	0.0122659	6.54355e-06	Hypothyroidism	0.03998	0.07054	0.5709
rs646327	G	A	genus.RuminococcaceaeUCG003.id.11361	0.0586696	0.0118369	7.8318e-07	Hypothyroidism	0.01358	0.06896	0.8439
rs6759615	A	G	genus.RuminococcaceaeUCG003.id.11361	0.102523	0.0200204	7.86224e-07	Hypothyroidism	-0.01706	0.1382	0.9018
rs73341549	T	C	genus.RuminococcaceaeUCG003.id.11361	-0.169857	0.0318768	1.50953e-07	Hypothyroidism	-0.05405	0.1149	0.637901
rs78720113	A	G	genus.RuminococcaceaeUCG003.id.11361	-0.115348	0.0249601	7.59261e-06	Hypothyroidism	0.03601	0.2026	0.859
rs10976229	T	G	genus.RuminococcaceaeUCG004.id.11362	0.095976	0.0214554	7.04477e-06	Hypothyroidism	-0.2629	0.141	0.0623204
rs11961899	G	A	genus.RuminococcaceaeUCG004.id.11362	-0.0707825	0.0161381	9.1802e-06	Hypothyroidism	0.03663	0.08302	0.6591
rs12125734	G	T	genus.RuminococcaceaeUCG004.id.11362	0.133972	0.0257417	2.09428e-07	Hypothyroidism	-0.02967	0.1756	0.8658
rs2248146	T	C	genus.RuminococcaceaeUCG004.id.11362	0.0689452	0.0153649	8.20001e-06	Hypothyroidism	0.03612	0.06947	0.6031
rs3800154	A	C	genus.RuminococcaceaeUCG004.id.11362	-0.0797959	0.0177639	6.11581e-06	Hypothyroidism	0.106	0.08471	0.211
rs511258	G	A	genus.RuminococcaceaeUCG004.id.11362	-0.0757474	0.0162475	4.52052e-06	Hypothyroidism	-0.03619	0.07514	0.630001
rs6769553	A	G	genus.RuminococcaceaeUCG004.id.11362	0.0849743	0.0157451	7.91068e-08	Hypothyroidism	0.1079	0.07397	0.1447
rs7123615	C	G	genus.RuminococcaceaeUCG004.id.11362	-0.0786157	0.0179592	7.09181e-06	Hypothyroidism	-0.02434	0.08928	0.7851
rs7569771	A	G	genus.RuminococcaceaeUCG004.id.11362	-0.075914	0.0170308	8.11964e-06	Hypothyroidism	0.007077	0.07174	0.9214
rs9818949	G	T	genus.RuminococcaceaeUCG004.id.11362	0.0859927	0.0188671	5.38832e-06	Hypothyroidism	-0.0317	0.09916	0.7492
rs10873449	T	C	genus.RuminococcaceaeUCG005.id.11363	0.0654843	0.0143973	4.11169e-06	Hypothyroidism	0.03241	0.07394	0.6612
rs10937802	G	A	genus.RuminococcaceaeUCG005.id.11363	0.0755811	0.0168226	8.17353e-06	Hypothyroidism	0.1154	0.08505	0.175
rs10950694	T	C	genus.RuminococcaceaeUCG005.id.11363	0.0577628	0.011412	4.298e-07	Hypothyroidism	-0.06245	0.06973	0.3705
rs114279581	A	G	genus.RuminococcaceaeUCG005.id.11363	-0.146604	0.0316034	3.21853e-06	Hypothyroidism	-0.05722	0.1241	0.6447
rs12288512	A	G	genus.RuminococcaceaeUCG005.id.11363	0.066635	0.0144356	3.10278e-06	Hypothyroidism	0.2877	0.1085	0.00802103
rs12458218	T	C	genus.RuminococcaceaeUCG005.id.11363	0.0677322	0.0144525	2.41027e-06	Hypothyroidism	-0.1213	0.0818	0.1381
rs2893871	G	A	genus.RuminococcaceaeUCG005.id.11363	-0.073644	0.015548	3.53845e-06	Hypothyroidism	-0.006017	0.09013	0.9468
rs34781347	G	A	genus.RuminococcaceaeUCG005.id.11363	0.188685	0.0386484	6.04728e-07	Hypothyroidism	-0.2975	0.2358	0.2071
rs35166120	C	G	genus.RuminococcaceaeUCG005.id.11363	-0.0686153	0.0146252	3.75403e-06	Hypothyroidism	-0.1068	0.09417	0.2566
rs394449	A	T	genus.RuminococcaceaeUCG005.id.11363	0.0692909	0.0148712	2.59897e-06	Hypothyroidism	-0.05727	0.07956	0.4716
rs60081663	C	G	genus.RuminococcaceaeUCG005.id.11363	0.158082	0.0319586	9.28113e-07	Hypothyroidism	-0.238	0.2887	0.4097
rs72776570	C	A	genus.RuminococcaceaeUCG005.id.11363	0.087067	0.0197179	5.35716e-06	Hypothyroidism	0.1255	0.1645	0.4458
rs7449320	C	A	genus.RuminococcaceaeUCG005.id.11363	0.0599163	0.0130836	4.80776e-06	Hypothyroidism	-0.03909	0.07005	0.576901
rs7555878	A	G	genus.RuminococcaceaeUCG005.id.11363	0.0586677	0.0125277	2.81022e-06	Hypothyroidism	0.01276	0.06991	0.8552
rs7586445	G	A	genus.RuminococcaceaeUCG005.id.11363	0.0782349	0.0176458	8.8145e-06	Hypothyroidism	-0.01846	0.1076	0.8638
rs898577	T	C	genus.RuminococcaceaeUCG005.id.11363	-0.123012	0.0286671	7.46313e-06	Hypothyroidism	0.07819	0.1273	0.539
rs113006825	T	C	genus.RuminococcaceaeUCG009.id.11366	-0.0928893	0.0208035	7.97701e-06	Hypothyroidism	-0.05564	0.1066	0.6018
rs12508214	C	T	genus.RuminococcaceaeUCG009.id.11366	-0.0774649	0.0168937	4.75487e-06	Hypothyroidism	0.002297	0.07388	0.9752
rs138460696	A	G	genus.RuminococcaceaeUCG009.id.11366	0.139274	0.0315794	9.80841e-06	Hypothyroidism	-0.05222	0.2041	0.7981
rs1550196	G	A	genus.RuminococcaceaeUCG009.id.11366	0.130842	0.0262478	1.13288e-06	Hypothyroidism	0.0009315	0.0774	0.9904
rs2058609	A	G	genus.RuminococcaceaeUCG009.id.11366	0.0816464	0.017472	3.12485e-06	Hypothyroidism	0.1415	0.08543	0.0976293
rs2192926	A	G	genus.RuminococcaceaeUCG009.id.11366	-0.089048	0.0192989	4.87746e-06	Hypothyroidism	0.05164	0.0836	0.536801
rs4079028	C	T	genus.RuminococcaceaeUCG009.id.11366	0.0915623	0.019936	3.28244e-06	Hypothyroidism	0.1947	0.1067	0.0679407
rs4708333	T	G	genus.RuminococcaceaeUCG009.id.11366	-0.084033	0.0174757	1.56246e-06	Hypothyroidism	0.05982	0.07079	0.3981
rs61779334	G	C	genus.RuminococcaceaeUCG009.id.11366	-0.138137	0.0292072	1.94241e-06	Hypothyroidism	-0.2558	0.2394	0.2852
rs6952765	G	A	genus.RuminococcaceaeUCG009.id.11366	0.0732099	0.0166777	8.13062e-06	Hypothyroidism	0.0181	0.06813	0.7905
rs758191	T	G	genus.RuminococcaceaeUCG009.id.11366	0.17702	0.0375113	9.00992e-06	Hypothyroidism	0.08552	0.1081	0.429
rs78410648	A	G	genus.RuminococcaceaeUCG009.id.11366	0.120989	0.0277317	9.67203e-06	Hypothyroidism	-0.07033	0.09672	0.4671
rs8009993	G	C	genus.RuminococcaceaeUCG009.id.11366	-0.135936	0.0244857	4.42176e-08	Hypothyroidism	0.01392	0.1254	0.9116
rs9558661	T	C	genus.RuminococcaceaeUCG009.id.11366	-0.0897823	0.0200739	7.00847e-06	Hypothyroidism	0.07141	0.07458	0.3383
rs12597105	G	A	genus.RuminococcaceaeUCG010.id.11367	0.0670855	0.0144415	4.873e-06	Hypothyroidism	0.05491	0.07041	0.4355
rs2820282	A	C	genus.RuminococcaceaeUCG010.id.11367	-0.0592304	0.0125917	2.85385e-06	Hypothyroidism	-0.04266	0.07229	0.5551
rs35506912	G	C	genus.RuminococcaceaeUCG010.id.11367	-0.0693743	0.0147926	3.20918e-06	Hypothyroidism	0.07994	0.1047	0.4451
rs682403	A	G	genus.RuminococcaceaeUCG010.id.11367	-0.0588161	0.0124671	2.36537e-06	Hypothyroidism	0.004369	0.0698	0.9501
rs6958419	C	T	genus.RuminococcaceaeUCG010.id.11367	-0.0585718	0.0124994	2.84162e-06	Hypothyroidism	-0.06279	0.06787	0.3549
rs73218807	G	A	genus.RuminococcaceaeUCG010.id.11367	-0.166211	0.0367938	6.43033e-06	Hypothyroidism	-0.03304	0.1948	0.8653
rs7441445	C	T	genus.RuminococcaceaeUCG010.id.11367	-0.05695	0.0126502	6.80187e-06	Hypothyroidism	-0.07227	0.06807	0.2884
rs7935775	A	T	genus.RuminococcaceaeUCG010.id.11367	-0.0631351	0.0137953	4.99423e-06	Hypothyroidism	0.06315	0.07803	0.4183
rs10274562	C	T	genus.RuminococcaceaeUCG011.id.11368	0.110917	0.0244556	6.49607e-06	Hypothyroidism	-0.05812	0.06811	0.3934
rs12636310	G	A	genus.RuminococcaceaeUCG011.id.11368	0.132725	0.0282037	2.81235e-06	Hypothyroidism	0.1223	0.07106	0.0852609
rs12724320	C	T	genus.RuminococcaceaeUCG011.id.11368	-0.120881	0.0249229	1.51986e-06	Hypothyroidism	0.05638	0.07911	0.4761
rs1416041	A	C	genus.RuminococcaceaeUCG011.id.11368	-0.182339	0.0339898	7.04419e-08	Hypothyroidism	0.06546	0.08231	0.4264
rs2729556	C	T	genus.RuminococcaceaeUCG011.id.11368	-0.109097	0.0233699	3.18679e-06	Hypothyroidism	-6.503e-05	0.06695	0.9992
rs4490371	T	C	genus.RuminococcaceaeUCG011.id.11368	-0.111816	0.0248963	7.74624e-06	Hypothyroidism	0.03755	0.07363	0.6101
rs79113084	C	T	genus.RuminococcaceaeUCG011.id.11368	-0.152166	0.0317519	2.06123e-06	Hypothyroidism	-0.1182	0.136	0.3849
rs9729514	A	G	genus.RuminococcaceaeUCG011.id.11368	0.184934	0.0394616	2.36769e-06	Hypothyroidism	-0.1487	0.09221	0.1067
rs11581881	C	T	genus.RuminococcaceaeUCG013.id.11370	0.0661211	0.0144736	4.72582e-06	Hypothyroidism	0.1677	0.08231	0.0415796
rs12189346	G	A	genus.RuminococcaceaeUCG013.id.11370	0.0684961	0.014558	1.67955e-06	Hypothyroidism	-0.03856	0.07267	0.5956
rs12336782	T	C	genus.RuminococcaceaeUCG013.id.11370	-0.0856047	0.0189311	8.60305e-06	Hypothyroidism	0.1015	0.1013	0.3167
rs12485353	G	A	genus.RuminococcaceaeUCG013.id.11370	-0.0607903	0.0130847	4.19379e-06	Hypothyroidism	0.002804	0.07484	0.9701
rs12781711	C	T	genus.RuminococcaceaeUCG013.id.11370	-0.0656129	0.0117477	2.55301e-08	Hypothyroidism	-0.0164	0.06839	0.8104
rs16918863	A	C	genus.RuminococcaceaeUCG013.id.11370	0.111491	0.0240157	4.15503e-06	Hypothyroidism	-0.04689	0.1363	0.730801
rs1729063	G	C	genus.RuminococcaceaeUCG013.id.11370	-0.0533411	0.0120757	9.63581e-06	Hypothyroidism	-0.05891	0.0778	0.4489
rs2428106	C	G	genus.RuminococcaceaeUCG013.id.11370	-0.0490863	0.0109903	8.37605e-06	Hypothyroidism	0.02933	0.06561	0.6548
rs2730183	G	A	genus.RuminococcaceaeUCG013.id.11370	-0.0488692	0.0109907	8.43787e-06	Hypothyroidism	-0.04734	0.07031	0.5008
rs4385846	G	T	genus.RuminococcaceaeUCG013.id.11370	0.0598404	0.0131807	6.46209e-06	Hypothyroidism	0.05305	0.07392	0.473
rs75088940	T	C	genus.RuminococcaceaeUCG013.id.11370	-0.0942968	0.0200713	2.55399e-06	Hypothyroidism	-0.1236	0.1295	0.34
rs7784330	G	A	genus.RuminococcaceaeUCG013.id.11370	-0.0498329	0.0112066	8.1626e-06	Hypothyroidism	0.01295	0.06721	0.8472
rs9313055	T	C	genus.RuminococcaceaeUCG013.id.11370	0.105087	0.023446	9.54713e-06	Hypothyroidism	0.03408	0.1637	0.8351
rs9565219	T	A	genus.RuminococcaceaeUCG013.id.11370	-0.0524592	0.0117701	8.72524e-06	Hypothyroidism	-0.02274	0.07873	0.7727
rs10495392	C	T	genus.RuminococcaceaeUCG014.id.11371	-0.082486	0.0187194	9.96329e-06	Hypothyroidism	-0.1491	0.1382	0.2805
rs10791168	A	G	genus.RuminococcaceaeUCG014.id.11371	-0.0664624	0.0150069	9.76182e-06	Hypothyroidism	-0.07232	0.08651	0.4032
rs10941294	C	T	genus.RuminococcaceaeUCG014.id.11371	-0.122057	0.0260017	2.397e-06	Hypothyroidism	-0.07021	0.08902	0.4303
rs115777838	T	C	genus.RuminococcaceaeUCG014.id.11371	-0.18835	0.0386643	4.62331e-07	Hypothyroidism	-0.07388	0.1526	0.6283
rs12638134	T	G	genus.RuminococcaceaeUCG014.id.11371	0.0582548	0.0119657	1.21144e-06	Hypothyroidism	-0.03261	0.0673	0.628001
rs17296933	C	G	genus.RuminococcaceaeUCG014.id.11371	-0.0829544	0.0185058	7.33724e-06	Hypothyroidism	0.1751	0.1286	0.1731
rs34402072	C	T	genus.RuminococcaceaeUCG014.id.11371	-0.0688023	0.0156083	9.80426e-06	Hypothyroidism	0.02575	0.1019	0.8004
rs439810	G	C	genus.RuminococcaceaeUCG014.id.11371	-0.0577127	0.0126675	7.04188e-06	Hypothyroidism	-0.01564	0.06552	0.8113
rs56105232	G	A	genus.RuminococcaceaeUCG014.id.11371	0.139276	0.0299132	2.9128e-06	Hypothyroidism	-0.3062	0.1717	0.0746294
rs61898819	A	T	genus.RuminococcaceaeUCG014.id.11371	0.0607865	0.0138761	9.91789e-06	Hypothyroidism	-0.01266	0.07922	0.8731
rs62478832	T	A	genus.RuminococcaceaeUCG014.id.11371	-0.058129	0.012903	6.04427e-06	Hypothyroidism	-0.06117	0.1017	0.5474
rs72809222	T	C	genus.RuminococcaceaeUCG014.id.11371	0.0671775	0.0139838	2.41191e-06	Hypothyroidism	-0.1455	0.0835	0.0813205
rs73186226	G	A	genus.RuminococcaceaeUCG014.id.11371	-0.0993852	0.0216819	6.71749e-06	Hypothyroidism	0.04603	0.1082	0.670601
rs74060145	C	G	genus.RuminococcaceaeUCG014.id.11371	-0.115767	0.0254199	8.7051e-06	Hypothyroidism	-0.1277	0.1304	0.3276
rs77627087	C	G	genus.RuminococcaceaeUCG014.id.11371	0.067562	0.0150103	7.42665e-06	Hypothyroidism	-0.1325	0.07321	0.0703396
rs79640386	T	A	genus.RuminococcaceaeUCG014.id.11371	-0.110863	0.0248098	8.73755e-06	Hypothyroidism	0.001254	0.145	0.9931
rs853612	A	G	genus.RuminococcaceaeUCG014.id.11371	-0.0528257	0.0119367	9.75451e-06	Hypothyroidism	0.0666	0.06803	0.3275
rs995642	C	T	genus.RuminococcaceaeUCG014.id.11371	0.060048	0.0126417	1.90222e-06	Hypothyroidism	-0.1052	0.07129	0.1401
rs10167839	A	G	genus.Ruminococcus1.id.11373	0.0519509	0.0116306	8.09254e-06	Hypothyroidism	-0.09512	0.06927	0.1697
rs10769159	G	C	genus.Ruminococcus1.id.11373	-0.0640277	0.0110059	5.29128e-09	Hypothyroidism	0.01401	0.06598	0.8319
rs10995816	C	G	genus.Ruminococcus1.id.11373	-0.0762002	0.0174689	8.38258e-06	Hypothyroidism	0.04996	0.08336	0.549
rs11783695	G	T	genus.Ruminococcus1.id.11373	-0.0734114	0.0161398	4.72679e-06	Hypothyroidism	-0.1678	0.08621	0.0515395
rs17781867	C	T	genus.Ruminococcus1.id.11373	0.0999271	0.0211728	1.96335e-06	Hypothyroidism	-0.1608	0.1972	0.4147
rs3000856	T	A	genus.Ruminococcus1.id.11373	-0.0709997	0.0162766	9.27669e-06	Hypothyroidism	0.1083	0.1182	0.3596
rs3819978	C	T	genus.Ruminococcus1.id.11373	-0.11504	0.0260137	8.74133e-06	Hypothyroidism	-0.1643	0.1271	0.1962
rs4849717	T	A	genus.Ruminococcus1.id.11373	0.132764	0.0299816	8.82616e-06	Hypothyroidism	-0.2273	0.1268	0.0729894
rs6105066	T	C	genus.Ruminococcus1.id.11373	-0.0607052	0.013425	5.05914e-06	Hypothyroidism	-0.009112	0.09919	0.9268
rs6493760	C	T	genus.Ruminococcus1.id.11373	0.0535262	0.0115885	3.38363e-06	Hypothyroidism	-0.1023	0.0728	0.1598
rs7117576	A	G	genus.Ruminococcus1.id.11373	0.0829505	0.0170891	6.47979e-07	Hypothyroidism	0.1723	0.1268	0.174
rs7583465	C	T	genus.Ruminococcus1.id.11373	0.0527654	0.0112619	2.55613e-06	Hypothyroidism	0.1858	0.06662	0.00529602
rs78572139	G	A	genus.Ruminococcus1.id.11373	0.125038	0.0279411	5.23105e-06	Hypothyroidism	-0.1732	0.1798	0.3354
rs78613526	G	A	genus.Ruminococcus1.id.11373	0.167497	0.0367639	5.11425e-06	Hypothyroidism	-0.1464	0.08732	0.09356
rs12406309	A	C	genus.Ruminococcus2.id.11374	-0.063193	0.0142275	9.78953e-06	Hypothyroidism	-0.012	0.08697	0.8903
rs12986628	C	T	genus.Ruminococcus2.id.11374	0.0665937	0.0140168	2.14202e-06	Hypothyroidism	-0.04643	0.1092	0.6708
rs1819812	G	T	genus.Ruminococcus2.id.11374	0.0842356	0.0184893	5.28435e-06	Hypothyroidism	0.08349	0.0816	0.3062
rs2368224	T	G	genus.Ruminococcus2.id.11374	0.199648	0.0438453	3.6293e-06	Hypothyroidism	-0.06392	0.09098	0.4823
rs2846589	G	T	genus.Ruminococcus2.id.11374	0.0522093	0.0116382	7.58896e-06	Hypothyroidism	-0.0009759	0.06979	0.9888
rs2997412	A	G	genus.Ruminococcus2.id.11374	-0.0568439	0.0122325	4.22116e-06	Hypothyroidism	-0.1107	0.07066	0.1173
rs4400279	A	G	genus.Ruminococcus2.id.11374	0.0546114	0.0120077	5.79929e-06	Hypothyroidism	-0.04068	0.08596	0.636099
rs4799823	C	T	genus.Ruminococcus2.id.11374	0.0837001	0.0182263	5.40138e-06	Hypothyroidism	0.1689	0.1695	0.3192
rs55707116	C	A	genus.Ruminococcus2.id.11374	0.0865521	0.0189141	8.00593e-06	Hypothyroidism	-0.02259	0.1161	0.8458
rs58681734	A	G	genus.Ruminococcus2.id.11374	0.0723875	0.0160787	4.18175e-06	Hypothyroidism	0.004229	0.08228	0.959
rs61791565	T	C	genus.Ruminococcus2.id.11374	-0.0523503	0.0117119	6.78933e-06	Hypothyroidism	0.01909	0.0689	0.781801
rs75140805	T	G	genus.Ruminococcus2.id.11374	0.0836825	0.0176445	3.95297e-06	Hypothyroidism	-0.03455	0.1465	0.8135
rs7635831	G	A	genus.Ruminococcus2.id.11374	0.0618344	0.0129031	1.98054e-06	Hypothyroidism	0.1369	0.08469	0.1059
rs7693984	G	A	genus.Ruminococcus2.id.11374	-0.102822	0.0235087	9.42134e-06	Hypothyroidism	-0.01318	0.1985	0.9471
rs78120384	A	G	genus.Ruminococcus2.id.11374	-0.192815	0.0392045	3.31185e-07	Hypothyroidism	-0.02653	0.1009	0.7925
rs113379006	T	C	genus.Sellimonas.id.14369	-0.162759	0.0357025	7.20777e-06	Hypothyroidism	0.1688	0.105	0.1079
rs2016057	A	C	genus.Sellimonas.id.14369	-0.125878	0.0256153	1.02698e-06	Hypothyroidism	-0.002552	0.07118	0.9714
rs2187447	A	C	genus.Sellimonas.id.14369	0.243457	0.0527695	3.97806e-06	Hypothyroidism	0.05468	0.1315	0.677699
rs2371572	A	C	genus.Sellimonas.id.14369	0.127349	0.0250862	4.46357e-07	Hypothyroidism	0.1089	0.06642	0.1011
rs41816	A	G	genus.Sellimonas.id.14369	0.132201	0.0291087	8.39372e-06	Hypothyroidism	0.1008	0.08074	0.2121
rs4600608	A	G	genus.Sellimonas.id.14369	-0.137152	0.0301702	4.94843e-06	Hypothyroidism	-0.0005308	0.0673	0.9937
rs553697	T	C	genus.Sellimonas.id.14369	-0.153767	0.0339099	6.12773e-06	Hypothyroidism	0.1171	0.08804	0.1836
rs56203279	T	C	genus.Sellimonas.id.14369	-0.124045	0.0269115	3.71999e-06	Hypothyroidism	-0.1308	0.08901	0.1417
rs72553859	G	C	genus.Sellimonas.id.14369	-0.150458	0.0332626	5.37687e-06	Hypothyroidism	0.07129	0.08651	0.4099
rs7968030	A	T	genus.Sellimonas.id.14369	-0.12711	0.0280617	5.56417e-06	Hypothyroidism	-0.1197	0.07979	0.1334
rs10036909	C	T	genus.Senegalimassilia.id.11160	0.185519	0.0400881	8.05438e-06	Hypothyroidism	0.008486	0.145	0.9533
rs11787826	C	A	genus.Senegalimassilia.id.11160	0.081327	0.0171154	2.63466e-06	Hypothyroidism	-0.1022	0.06667	0.1253
rs13383270	G	C	genus.Senegalimassilia.id.11160	0.0774679	0.017084	6.03944e-06	Hypothyroidism	-0.01326	0.06697	0.843
rs1990708	A	C	genus.Senegalimassilia.id.11160	-0.109619	0.0247785	8.90578e-06	Hypothyroidism	0.253	0.1104	0.0219498
rs2017373	C	T	genus.Senegalimassilia.id.11160	0.0782258	0.0176841	9.50288e-06	Hypothyroidism	-0.08072	0.06558	0.2184
rs57512504	T	A	genus.Senegalimassilia.id.11160	0.0819494	0.0172241	2.03318e-06	Hypothyroidism	0.03188	0.06615	0.6298
rs7225245	G	A	genus.Senegalimassilia.id.11160	0.079173	0.0170421	4.18017e-06	Hypothyroidism	0.08656	0.0735	0.2389
rs72887800	T	A	genus.Senegalimassilia.id.11160	-0.0822462	0.0175721	2.41534e-06	Hypothyroidism	-0.07573	0.07049	0.2827
rs10409783	A	G	genus.Slackia.id.825	0.0950828	0.0211239	7.69592e-06	Hypothyroidism	-0.02865	0.08764	0.7437
rs112764253	T	A	genus.Slackia.id.825	0.194714	0.0411598	3.39569e-06	Hypothyroidism	0.06368	0.1289	0.621199
rs12440440	A	G	genus.Slackia.id.825	0.0901934	0.0190582	2.62872e-06	Hypothyroidism	0.08791	0.08406	0.2956
rs13339230	C	G	genus.Slackia.id.825	0.147055	0.0330635	7.42025e-06	Hypothyroidism	-0.1364	0.1158	0.2392
rs16894137	C	T	genus.Slackia.id.825	-0.122792	0.0263047	2.71183e-06	Hypothyroidism	0.1093	0.07945	0.1691
rs35156985	T	C	genus.Slackia.id.825	-0.155709	0.0348085	8.05947e-06	Hypothyroidism	0.09529	0.1184	0.4208
rs4492265	A	G	genus.Slackia.id.825	-0.0905757	0.0191658	2.40925e-06	Hypothyroidism	-0.08378	0.06785	0.2169
rs58767323	G	C	genus.Slackia.id.825	-0.102833	0.0227077	4.59992e-06	Hypothyroidism	0.05617	0.07536	0.456
rs8901	C	T	genus.Slackia.id.825	0.0934594	0.0186813	6.06998e-07	Hypothyroidism	0.06238	0.06612	0.3454
rs10028567	C	T	genus.Streptococcus.id.1853	-0.0921167	0.0191881	7.30343e-06	Hypothyroidism	-0.03461	0.1062	0.7446
rs10448310	A	G	genus.Streptococcus.id.1853	-0.0517935	0.0111324	3.30706e-06	Hypothyroidism	-0.001245	0.06577	0.9849
rs11110281	T	C	genus.Streptococcus.id.1853	-0.137519	0.0227398	2.58314e-09	Hypothyroidism	0.1448	0.1242	0.2434
rs11720390	G	A	genus.Streptococcus.id.1853	0.107024	0.0228121	3.59482e-06	Hypothyroidism	-0.04815	0.2262	0.8314
rs11764382	A	G	genus.Streptococcus.id.1853	-0.0695345	0.0143671	1.28631e-06	Hypothyroidism	0.01594	0.0776	0.8372
rs17708276	A	G	genus.Streptococcus.id.1853	-0.0793955	0.0170628	3.04096e-06	Hypothyroidism	-0.2193	0.1224	0.0732302
rs1918540	G	A	genus.Streptococcus.id.1853	0.059639	0.0128148	2.44067e-06	Hypothyroidism	-0.03926	0.08723	0.652701
rs2370083	G	T	genus.Streptococcus.id.1853	-0.0816836	0.0185851	9.75245e-06	Hypothyroidism	0.01518	0.1058	0.8859
rs395407	G	C	genus.Streptococcus.id.1853	-0.0792781	0.0173697	4.36503e-06	Hypothyroidism	0.08566	0.1421	0.546799
rs4968759	A	G	genus.Streptococcus.id.1853	-0.0515109	0.0112068	3.78116e-06	Hypothyroidism	-0.04582	0.06907	0.5071
rs57646748	G	A	genus.Streptococcus.id.1853	-0.0907696	0.0200344	5.4754e-06	Hypothyroidism	-0.1071	0.1006	0.2866
rs6563952	G	C	genus.Streptococcus.id.1853	0.0827344	0.0180035	5.82134e-06	Hypothyroidism	0.08024	0.07549	0.2878
rs6806351	T	C	genus.Streptococcus.id.1853	-0.0633829	0.0136647	4.93869e-06	Hypothyroidism	0.07821	0.07413	0.2914
rs71481756	T	G	genus.Streptococcus.id.1853	0.0931048	0.0207949	6.51476e-06	Hypothyroidism	-0.3562	0.3134	0.2558
rs72739637	A	G	genus.Streptococcus.id.1853	0.0959942	0.0193213	1.03307e-06	Hypothyroidism	0.02434	0.07995	0.760801
rs7916711	A	G	genus.Streptococcus.id.1853	0.102891	0.0217362	2.71702e-06	Hypothyroidism	0.1229	0.07284	0.0916305
rs9903102	C	A	genus.Streptococcus.id.1853	-0.0709483	0.0155275	4.17998e-06	Hypothyroidism	0.08058	0.07896	0.3074
rs10065321	T	C	genus.Subdoligranulum.id.2070	-0.0512828	0.0108105	2.10155e-06	Hypothyroidism	-0.0088	0.06757	0.8964
rs10497836	C	T	genus.Subdoligranulum.id.2070	-0.0524065	0.0118697	8.37954e-06	Hypothyroidism	-0.02076	0.06758	0.7587
rs12638227	G	C	genus.Subdoligranulum.id.2070	-0.0557288	0.0108552	2.47707e-07	Hypothyroidism	-0.005915	0.0687	0.9314
rs1667315	G	A	genus.Subdoligranulum.id.2070	0.0485017	0.0107452	6.72143e-06	Hypothyroidism	-0.1158	0.06964	0.0964695
rs16962433	A	T	genus.Subdoligranulum.id.2070	0.0855999	0.0189213	7.64534e-06	Hypothyroidism	-0.08795	0.128	0.4921
rs2114677	C	T	genus.Subdoligranulum.id.2070	-0.104176	0.0230829	2.71726e-06	Hypothyroidism	0.1243	0.09558	0.1935
rs2171249	C	T	genus.Subdoligranulum.id.2070	0.106744	0.0233213	4.50556e-06	Hypothyroidism	0.5625	0.2069	0.00656296
rs35940633	G	A	genus.Subdoligranulum.id.2070	-0.0511008	0.011001	4.21698e-06	Hypothyroidism	0.1087	0.06726	0.1061
rs3761728	T	G	genus.Subdoligranulum.id.2070	-0.0543458	0.0118866	3.86747e-06	Hypothyroidism	-0.03183	0.06635	0.631401
rs4347804	A	G	genus.Subdoligranulum.id.2070	0.166063	0.0357483	2.18405e-06	Hypothyroidism	0.05687	0.08402	0.4985
rs6555306	T	C	genus.Subdoligranulum.id.2070	-0.0740777	0.0155463	2.80664e-06	Hypothyroidism	0.01763	0.09643	0.855
rs75158211	T	C	genus.Subdoligranulum.id.2070	-0.072343	0.015933	7.52162e-06	Hypothyroidism	-0.05663	0.09653	0.5574
rs76528319	G	T	genus.Subdoligranulum.id.2070	-0.143279	0.0310662	7.41394e-06	Hypothyroidism	-0.05499	0.1456	0.705601
rs76664262	T	A	genus.Subdoligranulum.id.2070	0.0834078	0.0185357	4.87344e-06	Hypothyroidism	-0.09827	0.1073	0.3599
rs1145877	A	G	genus.Sutterella.id.2896	-0.073548	0.0162413	7.19949e-06	Hypothyroidism	-0.0005896	0.08692	0.9946
rs11591622	T	G	genus.Sutterella.id.2896	-0.0688382	0.0151375	6.49857e-06	Hypothyroidism	-0.01062	0.0808	0.8954
rs13173038	A	G	genus.Sutterella.id.2896	-0.0718076	0.0151627	2.72984e-06	Hypothyroidism	-0.05263	0.08201	0.521
rs143438747	T	C	genus.Sutterella.id.2896	-0.145793	0.0306867	3.28021e-06	Hypothyroidism	0.111	0.3297	0.7363
rs2050185	G	A	genus.Sutterella.id.2896	0.0575138	0.0128766	7.96955e-06	Hypothyroidism	-0.05179	0.07485	0.489
rs2321387	G	A	genus.Sutterella.id.2896	-0.0592876	0.0124509	1.86519e-06	Hypothyroidism	0.09034	0.06898	0.1903
rs2613606	C	T	genus.Sutterella.id.2896	-0.0556794	0.0124117	7.2023e-06	Hypothyroidism	-0.03996	0.06883	0.5616
rs607327	C	T	genus.Sutterella.id.2896	0.0578334	0.0129053	6.6306e-06	Hypothyroidism	-0.05983	0.06928	0.3878
rs62501473	G	A	genus.Sutterella.id.2896	0.0694233	0.0149416	5.51851e-06	Hypothyroidism	-0.1234	0.09921	0.2137
rs7499539	A	G	genus.Sutterella.id.2896	0.0617478	0.0130998	2.35769e-06	Hypothyroidism	0.04756	0.06623	0.4727
rs7638039	T	C	genus.Sutterella.id.2896	0.0645624	0.0143887	8.66397e-06	Hypothyroidism	0.1975	0.07589	0.00924209
rs9350083	T	G	genus.Sutterella.id.2896	-0.0593069	0.0133929	8.22778e-06	Hypothyroidism	-0.08069	0.07733	0.2967
rs1883097	C	T	genus.Terrisporobacter.id.11348	0.226399	0.0454642	4.15789e-07	Hypothyroidism	-0.05988	0.1102	0.587
rs2569953	A	C	genus.Terrisporobacter.id.11348	-0.0775591	0.0174641	8.95009e-06	Hypothyroidism	-0.08169	0.06712	0.2236
rs2872237	C	A	genus.Terrisporobacter.id.11348	-0.0814505	0.0175943	3.97135e-06	Hypothyroidism	0.002502	0.06759	0.9705
rs58405430	G	T	genus.Terrisporobacter.id.11348	0.134617	0.0301177	7.9371e-06	Hypothyroidism	0.02616	0.1351	0.8465
rs7034891	G	C	genus.Terrisporobacter.id.11348	-0.0799209	0.0173794	4.53776e-06	Hypothyroidism	0.04577	0.06646	0.490999
rs7184125	T	C	genus.Terrisporobacter.id.11348	0.091256	0.0205493	8.48103e-06	Hypothyroidism	-0.09718	0.09852	0.3239
rs11054680	T	C	genus.Turicibacter.id.2162	-0.104751	0.0226997	2.30977e-06	Hypothyroidism	0.07091	0.1508	0.6382
rs11649454	G	C	genus.Turicibacter.id.2162	0.0950891	0.0203433	3.26627e-06	Hypothyroidism	0.1252	0.08275	0.1303
rs11666533	C	T	genus.Turicibacter.id.2162	-0.111689	0.0248436	7.37109e-06	Hypothyroidism	0.02147	0.1795	0.9048
rs12603364	T	C	genus.Turicibacter.id.2162	0.110861	0.0225598	8.66598e-07	Hypothyroidism	0.1765	0.1261	0.1617
rs149744580	A	G	genus.Turicibacter.id.2162	0.169883	0.0315478	7.00965e-08	Hypothyroidism	0.09165	0.1494	0.5396
rs2221441	G	C	genus.Turicibacter.id.2162	0.0710364	0.015343	3.45667e-06	Hypothyroidism	0.1537	0.07377	0.03724
rs2834977	T	C	genus.Turicibacter.id.2162	-0.0959995	0.0208261	3.95588e-06	Hypothyroidism	-0.04467	0.08736	0.609101
rs2952020	G	A	genus.Turicibacter.id.2162	-0.0759019	0.0165764	5.63308e-06	Hypothyroidism	-0.08906	0.07022	0.2047
rs3734633	G	A	genus.Turicibacter.id.2162	-0.120957	0.02683	5.31914e-06	Hypothyroidism	-0.05407	0.1267	0.669501
rs4247078	C	G	genus.Turicibacter.id.2162	0.0710377	0.0155221	5.46077e-06	Hypothyroidism	0.0849	0.06945	0.2215
rs4869133	G	A	genus.Turicibacter.id.2162	0.131186	0.027197	2.55369e-06	Hypothyroidism	-0.1191	0.1179	0.3123
rs55756211	T	C	genus.Turicibacter.id.2162	-0.115115	0.0240708	2.80533e-06	Hypothyroidism	-0.09364	0.1042	0.3687
rs61265175	G	C	genus.Turicibacter.id.2162	-0.0858591	0.0185778	4.13678e-06	Hypothyroidism	-0.02934	0.07914	0.710799
rs7199484	G	A	genus.Turicibacter.id.2162	-0.0731428	0.0160172	5.76664e-06	Hypothyroidism	0.1229	0.06819	0.0713806
rs10898797	C	T	genus.Tyzzerella3.id.11335	0.12238	0.0274683	8.85446e-06	Hypothyroidism	-0.01863	0.08391	0.8243
rs112102233	A	G	genus.Tyzzerella3.id.11335	-0.216348	0.0477575	6.17669e-06	Hypothyroidism	0.0626	0.2471	0.8
rs1232220	G	T	genus.Tyzzerella3.id.11335	-0.143869	0.031828	7.90792e-06	Hypothyroidism	-0.08147	0.1863	0.662
rs17706273	T	C	genus.Tyzzerella3.id.11335	-0.140368	0.0274708	5.87816e-07	Hypothyroidism	0.08981	0.09106	0.324
rs17809157	A	T	genus.Tyzzerella3.id.11335	-0.163819	0.0336386	1.54133e-06	Hypothyroidism	-0.08002	0.1844	0.6643
rs191093	G	A	genus.Tyzzerella3.id.11335	0.159008	0.0353306	6.76393e-06	Hypothyroidism	-0.08895	0.1759	0.612999
rs4904512	T	C	genus.Tyzzerella3.id.11335	-0.117151	0.0250306	3.09269e-06	Hypothyroidism	-0.1019	0.07998	0.2026
rs55799124	A	G	genus.Tyzzerella3.id.11335	-0.11435	0.0238604	1.3355e-06	Hypothyroidism	0.09317	0.1139	0.4132
rs67476743	T	G	genus.Tyzzerella3.id.11335	0.132164	0.022208	3.74049e-09	Hypothyroidism	0.06298	0.07515	0.402
rs6920448	C	T	genus.Tyzzerella3.id.11335	-0.141081	0.0305446	4.15376e-06	Hypothyroidism	-0.0003626	0.08878	0.9967
rs7019909	T	C	genus.Tyzzerella3.id.11335	0.144156	0.0301626	1.7612e-06	Hypothyroidism	-0.03608	0.07778	0.6428
rs7333521	T	C	genus.Tyzzerella3.id.11335	-0.207191	0.0453121	4.87602e-06	Hypothyroidism	0.03551	0.08477	0.6753
rs75091807	G	T	genus.Tyzzerella3.id.11335	-0.184966	0.0383029	1.70674e-06	Hypothyroidism	-0.08795	0.1665	0.597301
rs7561370	T	C	genus.Tyzzerella3.id.11335	0.131341	0.0286292	1.51605e-06	Hypothyroidism	0.1026	0.07725	0.184
rs10517600	T	G	genus.unknowngenus.id.1000000073	0.0626993	0.0139364	6.82768e-06	Hypothyroidism	0.0637	0.06925	0.3577
rs10904722	C	T	genus.unknowngenus.id.1000000073	-0.0672314	0.0147123	5.04837e-06	Hypothyroidism	0.09178	0.06861	0.181
rs118104867	C	T	genus.unknowngenus.id.1000000073	0.214464	0.0455098	3.43598e-06	Hypothyroidism	0.002014	0.1573	0.9898
rs13409132	A	G	genus.unknowngenus.id.1000000073	-0.165419	0.0352154	4.37231e-06	Hypothyroidism	-0.05407	0.1394	0.698101
rs17121075	G	A	genus.unknowngenus.id.1000000073	0.0769254	0.0172234	7.91417e-06	Hypothyroidism	0.01959	0.08768	0.8232
rs2191834	G	T	genus.unknowngenus.id.1000000073	0.0746375	0.0159136	2.50195e-06	Hypothyroidism	-0.1267	0.07271	0.0815004
rs28691777	C	T	genus.unknowngenus.id.1000000073	0.137134	0.0266996	6.95697e-07	Hypothyroidism	0.2289	0.2072	0.2693
rs34088226	A	G	genus.unknowngenus.id.1000000073	-0.117807	0.026924	7.66216e-06	Hypothyroidism	0.06854	0.1712	0.6889
rs55682560	C	T	genus.unknowngenus.id.1000000073	-0.131519	0.0261319	4.97034e-07	Hypothyroidism	0.213	0.2605	0.4136
rs6588624	G	A	genus.unknowngenus.id.1000000073	-0.0662317	0.0138147	1.79287e-06	Hypothyroidism	-0.1018	0.07158	0.1548
rs66714985	A	C	genus.unknowngenus.id.1000000073	0.116908	0.0252447	4.85334e-06	Hypothyroidism	-0.127	0.1065	0.2333
rs6755871	C	G	genus.unknowngenus.id.1000000073	-0.0613825	0.0138976	9.33059e-06	Hypothyroidism	-0.1449	0.06651	0.0293799
rs7226487	A	G	genus.unknowngenus.id.1000000073	-0.0643682	0.0138701	3.58282e-06	Hypothyroidism	0.05179	0.06954	0.4564
rs7538034	T	G	genus.unknowngenus.id.1000000073	-0.078598	0.0165982	2.36706e-06	Hypothyroidism	0.01154	0.08141	0.8872
rs7725895	A	G	genus.unknowngenus.id.1000000073	-0.116224	0.0240367	3.94356e-06	Hypothyroidism	-0.04251	0.09077	0.639501
rs989682	A	G	genus.unknowngenus.id.1000000073	0.070194	0.0155364	6.8471e-06	Hypothyroidism	0.05164	0.06975	0.459
rs9979874	G	C	genus.unknowngenus.id.1000000073	-0.0738925	0.0150911	1.05271e-06	Hypothyroidism	0.06032	0.06759	0.3721
rs11150282	T	C	genus.unknowngenus.id.1000001215	0.098235	0.0197127	7.36053e-07	Hypothyroidism	-0.008832	0.06771	0.8962
rs113884518	T	C	genus.unknowngenus.id.1000001215	-0.20591	0.0455376	7.73987e-06	Hypothyroidism	0.06131	0.1455	0.6736
rs1221147	T	A	genus.unknowngenus.id.1000001215	0.126305	0.0279161	4.8596e-06	Hypothyroidism	-0.1405	0.09761	0.15
rs16851659	G	C	genus.unknowngenus.id.1000001215	-0.0895168	0.0186555	1.27024e-06	Hypothyroidism	-0.009182	0.06551	0.8885
rs28678345	T	C	genus.unknowngenus.id.1000001215	0.213083	0.0471377	8.05953e-06	Hypothyroidism	0.3075	0.2633	0.2428
rs367480	G	A	genus.unknowngenus.id.1000001215	-0.0841649	0.0185948	7.52418e-06	Hypothyroidism	-0.02425	0.06617	0.714
rs4129395	G	A	genus.unknowngenus.id.1000001215	0.0904264	0.0185253	1.21742e-06	Hypothyroidism	-0.04147	0.06649	0.5328
rs73074665	A	T	genus.unknowngenus.id.1000001215	0.164631	0.0356037	3.6238e-06	Hypothyroidism	-0.06674	0.1338	0.6179
rs789069	A	C	genus.unknowngenus.id.1000001215	-0.10413	0.0234459	6.50003e-06	Hypothyroidism	0.0628	0.07295	0.3893
rs79790072	T	C	genus.unknowngenus.id.1000001215	0.226103	0.0488017	3.5381e-06	Hypothyroidism	-0.1032	0.2968	0.7281
rs8028558	A	G	genus.unknowngenus.id.1000001215	0.08346	0.0188504	9.78236e-06	Hypothyroidism	-0.05708	0.06729	0.3963
rs9864379	T	C	genus.unknowngenus.id.1000001215	-0.160521	0.0292752	4.65873e-08	Hypothyroidism	0.2396	0.1347	0.07519
rs10071529	G	C	genus.unknowngenus.id.1000005472	0.125105	0.0278674	8.64406e-06	Hypothyroidism	-0.01816	0.09901	0.8545
rs11779863	G	A	genus.unknowngenus.id.1000005472	-0.0772768	0.0172171	6.68845e-06	Hypothyroidism	0.001579	0.09821	0.9872
rs12566890	T	G	genus.unknowngenus.id.1000005472	-0.103134	0.0241775	8.11201e-06	Hypothyroidism	-0.0501	0.1005	0.6182
[truncated: 151 more rows]

## Sheet: TableS3
Outcome	Exposure	Method	N_SNP	Beta	SE	P value	OR	Lower Limit	Higher Limit
Hypothyroidism	genus.LachnospiraceaeFCS020group.id.11314	Weighted median	12	-0.158051	0.422209	0.70815	0.853807	0.373222	1.95322
Hypothyroidism	genus.LachnospiraceaeFCS020group.id.11314	Inverse variance weighted	12	-0.123296	0.418453	0.768263	0.884002	0.389277	2.00746
Hypothyroidism	genus.LachnospiraceaeFCS020group.id.11314	Weighted mode	12	-0.14175	0.507744	0.785289	0.867838	0.320803	2.34768
Hypothyroidism	genus.LachnospiraceaeFCS020group.id.11314	MR Egger	12	0.288478	0.970807	0.772431	1.33439	0.199029	8.94647
Hypothyroidism	genus.LachnospiraceaeFCS020group.id.11314	Simple median	12	0.0382162	0.449378	0.932228	1.03896	0.430604	2.50678
Hypothyroidism	genus..Clostridiuminnocuumgroup.id.14397	Weighted median	9	-0.0973334	0.283458	0.731313	0.907254	0.520529	1.58129
Hypothyroidism	genus..Clostridiuminnocuumgroup.id.14397	Inverse variance weighted	9	0.154042	0.2218	0.487364	1.16654	0.755265	1.80177
Hypothyroidism	genus..Clostridiuminnocuumgroup.id.14397	Weighted mode	9	-0.140571	0.432983	0.753767	0.868862	0.371868	2.03008
Hypothyroidism	genus..Clostridiuminnocuumgroup.id.14397	MR Egger	9	0.34577	1.11871	0.766257	1.41308	0.157726	12.6599
Hypothyroidism	genus..Clostridiuminnocuumgroup.id.14397	Simple median	9	-0.0944368	0.306497	0.757993	0.909885	0.49899	1.65914
Hypothyroidism	genus.FamilyXIIIAD3011group.id.11293	Weighted median	13	0.632904	0.494524	0.200607	1.88307	0.714364	4.9638
Hypothyroidism	genus.FamilyXIIIAD3011group.id.11293	Inverse variance weighted	13	0.268206	0.388888	0.4904	1.30762	0.610171	2.80226
Hypothyroidism	genus.FamilyXIIIAD3011group.id.11293	Weighted mode	13	1.24986	0.819954	0.153345	3.48985	0.699597	17.4087
Hypothyroidism	genus.FamilyXIIIAD3011group.id.11293	MR Egger	13	-0.539604	2.04976	0.797222	0.582979	0.0104921	32.3925
Hypothyroidism	genus.FamilyXIIIAD3011group.id.11293	Simple median	13	0.839112	0.524184	0.109422	2.31431	0.828375	6.46571
Hypothyroidism	genus..Eubacteriumfissicatenagroup.id.14373	Weighted median	9	-0.136825	0.309215	0.658133	0.872122	0.475738	1.59877
Hypothyroidism	genus..Eubacteriumfissicatenagroup.id.14373	Inverse variance weighted	9	0.0271989	0.241268	0.910242	1.02757	0.640385	1.64886
Hypothyroidism	genus..Eubacteriumfissicatenagroup.id.14373	Weighted mode	9	-0.205612	0.449979	0.659869	0.814149	0.337034	1.96668
Hypothyroidism	genus..Eubacteriumfissicatenagroup.id.14373	MR Egger	9	0.256729	1.22491	0.839957	1.29269	0.117173	14.2615
Hypothyroidism	genus..Eubacteriumfissicatenagroup.id.14373	Simple median	9	-0.220245	0.324076	0.496752	0.802322	0.425099	1.51429
Hypothyroidism	genus..Ruminococcusgauvreauiigroup.id.11342	Weighted median	12	0.386916	0.488714	0.428534	1.47243	0.564981	3.83741
Hypothyroidism	genus..Ruminococcusgauvreauiigroup.id.11342	Inverse variance weighted	12	0.229401	0.425783	0.590042	1.25785	0.546002	2.89775
Hypothyroidism	genus..Ruminococcusgauvreauiigroup.id.11342	Weighted mode	12	0.360326	0.834002	0.674056	1.4338	0.279622	7.35198
Hypothyroidism	genus..Ruminococcusgauvreauiigroup.id.11342	MR Egger	12	-3.52129	1.60368	0.0528191	0.0295613	0.00127539	0.685177
Hypothyroidism	genus..Ruminococcusgauvreauiigroup.id.11342	Simple median	12	0.439034	0.487434	0.367746	1.55121	0.596702	4.03257
Hypothyroidism	genus.DefluviitaleaceaeUCG011.id.11287	Weighted median	9	-1.34466	0.450452	0.00283447	0.260627	0.107792	0.630162
Hypothyroidism	genus.DefluviitaleaceaeUCG011.id.11287	Inverse variance weighted	9	-0.953779	0.412745	0.0208428	0.385282	0.171571	0.865196
Hypothyroidism	genus.DefluviitaleaceaeUCG011.id.11287	Weighted mode	9	-1.5479	0.610371	0.0349275	0.212694	0.0642977	0.703579
Hypothyroidism	genus.DefluviitaleaceaeUCG011.id.11287	MR Egger	9	-3.44079	1.4087	0.0445937	0.0320393	0.00202567	0.506754
Hypothyroidism	genus.DefluviitaleaceaeUCG011.id.11287	Simple median	9	-1.40384	0.485453	0.00383017	0.245651	0.0948622	0.636128
Hypothyroidism	genus.Sutterella.id.2896	Weighted median	12	0.171585	0.510173	0.736624	1.18719	0.436767	3.22691
Hypothyroidism	genus.Sutterella.id.2896	Inverse variance weighted	12	0.18511	0.397482	0.641426	1.20335	0.55214	2.62262
Hypothyroidism	genus.Sutterella.id.2896	Weighted mode	12	0.450116	0.830758	0.59875	1.56849	0.307842	7.99169
Hypothyroidism	genus.Sutterella.id.2896	MR Egger	12	0.221963	3.25848	0.947034	1.24853	0.00210244	741.432
Hypothyroidism	genus.Sutterella.id.2896	Simple median	12	0.0811457	0.521032	0.876238	1.08453	0.390598	3.01129
Hypothyroidism	genus..Eubacteriumhalliigroup.id.11338	Weighted median	16	-0.232244	0.370253	0.53049	0.792753	0.383682	1.63796
Hypothyroidism	genus..Eubacteriumhalliigroup.id.11338	Inverse variance weighted	16	-0.0199126	0.255432	0.937863	0.980284	0.594188	1.61726
Hypothyroidism	genus..Eubacteriumhalliigroup.id.11338	Weighted mode	16	-0.466091	0.39972	0.261803	0.62745	0.286636	1.3735
Hypothyroidism	genus..Eubacteriumhalliigroup.id.11338	MR Egger	16	-0.911448	0.524801	0.104373	0.401942	0.143696	1.1243
Hypothyroidism	genus..Eubacteriumhalliigroup.id.11338	Simple median	16	-0.115479	0.412667	0.779604	0.89094	0.396807	2.0004
Hypothyroidism	genus.Parabacteroides.id.954	Weighted median	6	0.722327	0.74942	0.335123	2.05922	0.474005	8.94586
Hypothyroidism	genus.Parabacteroides.id.954	Inverse variance weighted	6	0.254961	0.566458	0.65264	1.29041	0.425157	3.91658
Hypothyroidism	genus.Parabacteroides.id.954	Weighted mode	6	1.36173	1.26738	0.331716	3.90292	0.32552	46.7954
Hypothyroidism	genus.Parabacteroides.id.954	MR Egger	6	3.78145	2.29124	0.174207	43.8795	0.491948	3913.85
Hypothyroidism	genus.Parabacteroides.id.954	Simple median	6	0.905798	0.74902	0.226543	2.4739	0.569908	10.7389
Hypothyroidism	genus.Paraprevotella.id.962	Weighted median	13	0.0103856	0.369351	0.977568	1.01044	0.489906	2.08405
Hypothyroidism	genus.Paraprevotella.id.962	Inverse variance weighted	13	-0.227934	0.297494	0.443569	0.796177	0.444404	1.4264
Hypothyroidism	genus.Paraprevotella.id.962	Weighted mode	13	0.148159	0.559612	0.795693	1.1597	0.387251	3.47293
Hypothyroidism	genus.Paraprevotella.id.962	MR Egger	13	-1.93341	1.19898	0.135141	0.144654	0.0137954	1.51679
Hypothyroidism	genus.Paraprevotella.id.962	Simple median	13	0.0174225	0.378019	0.963239	1.01758	0.485054	2.13473
Hypothyroidism	genus.Gordonibacter.id.821	Weighted median	12	-0.208102	0.251089	0.407218	0.812124	0.496468	1.32847
Hypothyroidism	genus.Gordonibacter.id.821	Inverse variance weighted	12	-0.248686	0.188902	0.188012	0.779825	0.538518	1.12926
Hypothyroidism	genus.Gordonibacter.id.821	Weighted mode	12	-0.237606	0.382248	0.54687	0.788514	0.372763	1.66796
Hypothyroidism	genus.Gordonibacter.id.821	MR Egger	12	-0.574827	0.831323	0.505012	0.562802	0.110337	2.87073
Hypothyroidism	genus.Gordonibacter.id.821	Simple median	12	-0.196317	0.244495	0.422005	0.821752	0.508888	1.32696
Hypothyroidism	genus.unknowngenus.id.2755	Weighted median	13	0.318787	0.349854	0.36219	1.37546	0.692861	2.73054
Hypothyroidism	genus.unknowngenus.id.2755	Inverse variance weighted	13	0.10694	0.256287	0.676484	1.11287	0.673422	1.83908
Hypothyroidism	genus.unknowngenus.id.2755	Weighted mode	13	0.700543	0.677566	0.321565	2.01485	0.533932	7.60323
Hypothyroidism	genus.unknowngenus.id.2755	MR Egger	13	0.4966	1.2269	0.693413	1.64312	0.148359	18.1981
Hypothyroidism	genus.unknowngenus.id.2755	Simple median	13	0.455168	0.379303	0.230134	1.57644	0.749563	3.31548
Hypothyroidism	genus.Eggerthella.id.819	Weighted median	11	-0.0676667	0.298804	0.820845	0.934572	0.520314	1.67865
Hypothyroidism	genus.Eggerthella.id.819	Inverse variance weighted	11	-0.11491	0.221319	0.60362	0.891447	0.577703	1.37558
Hypothyroidism	genus.Eggerthella.id.819	Weighted mode	11	0.0162393	0.444552	0.971579	1.01637	0.425248	2.4292
Hypothyroidism	genus.Eggerthella.id.819	MR Egger	11	0.674797	0.9654	0.502226	1.96363	0.296002	13.0264
Hypothyroidism	genus.Eggerthella.id.819	Simple median	11	-0.115343	0.326426	0.723825	0.89106	0.469946	1.68953
Hypothyroidism	genus.Bacteroides.id.918	Weighted median	9	1.39139	0.654145	0.0334167	4.02045	1.11546	14.4909
Hypothyroidism	genus.Bacteroides.id.918	Inverse variance weighted	9	1.21273	0.480117	0.0115404	3.36264	1.31219	8.61717
Hypothyroidism	genus.Bacteroides.id.918	Weighted mode	9	2.01178	0.966368	0.0709164	7.47665	1.12491	49.6931
Hypothyroidism	genus.Bacteroides.id.918	MR Egger	9	2.52291	2.57552	0.359931	12.4648	0.0800497	1940.93
Hypothyroidism	genus.Bacteroides.id.918	Simple median	9	1.24748	0.664394	0.0604335	3.48155	0.946737	12.8031
Hypothyroidism	family.Lachnospiraceae.id.1987	Weighted median	17	-0.692318	0.450728	0.124539	0.500415	0.206853	1.21059
Hypothyroidism	family.Lachnospiraceae.id.1987	Inverse variance weighted	17	-0.119613	0.334982	0.721038	0.887264	0.460161	1.71079
Hypothyroidism	family.Lachnospiraceae.id.1987	Weighted mode	17	-0.692738	0.551016	0.226724	0.500205	0.169869	1.47293
Hypothyroidism	family.Lachnospiraceae.id.1987	MR Egger	17	-0.465975	0.886458	0.606809	0.627523	0.110424	3.56614
Hypothyroidism	family.Lachnospiraceae.id.1987	Simple median	17	-0.169505	0.476748	0.722183	0.844083	0.331565	2.14883
Hypothyroidism	family.Rhodospirillaceae.id.2717	Weighted median	15	0.243414	0.340413	0.474574	1.2756	0.654558	2.48587
Hypothyroidism	family.Rhodospirillaceae.id.2717	Inverse variance weighted	15	0.162703	0.242282	0.501873	1.17669	0.731858	1.89189
Hypothyroidism	family.Rhodospirillaceae.id.2717	Weighted mode	15	0.342347	0.564896	0.554191	1.40825	0.465404	4.26117
Hypothyroidism	family.Rhodospirillaceae.id.2717	MR Egger	15	-0.332631	1.28248	0.799416	0.717035	0.0580589	8.85548
Hypothyroidism	family.Rhodospirillaceae.id.2717	Simple median	15	0.331923	0.358269	0.354205	1.39365	0.690539	2.81266
Hypothyroidism	family.FamilyXIII.id.1957	Weighted median	10	-0.569801	0.524604	0.27741	0.565638	0.202296	1.58158
Hypothyroidism	family.FamilyXIII.id.1957	Inverse variance weighted	10	-0.614856	0.415594	0.139016	0.540719	0.239448	1.22105
Hypothyroidism	family.FamilyXIII.id.1957	Weighted mode	10	-0.242007	0.839729	0.779723	0.78505	0.151393	4.07089
Hypothyroidism	family.FamilyXIII.id.1957	MR Egger	10	-0.671003	1.65709	0.696142	0.511196	0.0198629	13.1562
Hypothyroidism	family.FamilyXIII.id.1957	Simple median	10	-0.582925	0.52576	0.267548	0.558263	0.199206	1.5645
Hypothyroidism	genus.Phascolarctobacterium.id.2168	Weighted median	10	0.076783	0.451336	0.864913	1.07981	0.445822	2.61536
Hypothyroidism	genus.Phascolarctobacterium.id.2168	Inverse variance weighted	10	0.506343	0.336703	0.132625	1.65921	0.85762	3.21003
Hypothyroidism	genus.Phascolarctobacterium.id.2168	Weighted mode	10	-0.00284087	0.600703	0.99633	0.997163	0.307211	3.23665
Hypothyroidism	genus.Phascolarctobacterium.id.2168	MR Egger	10	1.20711	1.65075	0.485492	3.3438	0.13155	84.9941
Hypothyroidism	genus.Phascolarctobacterium.id.2168	Simple median	10	0.108693	0.436636	0.803413	1.11482	0.473732	2.62347
Hypothyroidism	genus.LachnospiraceaeND3007group.id.11317	Weighted median	3	1.43632	0.974712	0.140595	4.20517	0.622433	28.4103
Hypothyroidism	genus.LachnospiraceaeND3007group.id.11317	Inverse variance weighted	3	1.00411	1.02031	0.325057	2.72947	0.369464	20.1644
Hypothyroidism	genus.LachnospiraceaeND3007group.id.11317	Weighted mode	3	1.71958	1.13299	0.268382	5.58219	0.605876	51.4311
Hypothyroidism	genus.LachnospiraceaeND3007group.id.11317	MR Egger	3	-22.6749	14.4451	0.361103	1.42e-10	7.19e-23	280.744
Hypothyroidism	genus.LachnospiraceaeND3007group.id.11317	Simple median	3	1.34072	1.06558	0.208317	3.82178	0.4734	30.8535
Hypothyroidism	genus..Eubacteriumnodatumgroup.id.11297	Weighted median	11	0.326005	0.225935	0.149045	1.38542	0.889738	2.15726
Hypothyroidism	genus..Eubacteriumnodatumgroup.id.11297	Inverse variance weighted	11	0.394968	0.179941	0.028164	1.48434	1.04319	2.11203
Hypothyroidism	genus..Eubacteriumnodatumgroup.id.11297	Weighted mode	11	0.29096	0.317936	0.381649	1.33771	0.717348	2.49456
Hypothyroidism	genus..Eubacteriumnodatumgroup.id.11297	MR Egger	11	0.435177	0.810206	0.604209	1.54524	0.315743	7.56234
Hypothyroidism	genus..Eubacteriumnodatumgroup.id.11297	Simple median	11	0.349306	0.248689	0.160144	1.41808	0.870989	2.30882
Hypothyroidism	genus.RuminococcaceaeNK4A214group.id.11358	Weighted median	13	0.249832	0.490142	0.610253	1.28381	0.491228	3.3552
Hypothyroidism	genus.RuminococcaceaeNK4A214group.id.11358	Inverse variance weighted	13	0.292416	0.362158	0.419421	1.33966	0.658748	2.7244
Hypothyroidism	genus.RuminococcaceaeNK4A214group.id.11358	Weighted mode	13	0.413212	0.676192	0.552542	1.51166	0.40167	5.68908
Hypothyroidism	genus.RuminococcaceaeNK4A214group.id.11358	MR Egger	13	1.67908	1.48473	0.282153	5.36063	0.292001	98.4118
Hypothyroidism	genus.RuminococcaceaeNK4A214group.id.11358	Simple median	13	0.240786	0.497895	0.628664	1.27225	0.479463	3.3759
Hypothyroidism	family.Alcaligenaceae.id.2875	Weighted median	12	-0.133453	0.567468	0.814075	0.875069	0.287742	2.66122
Hypothyroidism	family.Alcaligenaceae.id.2875	Inverse variance weighted	12	0.0894772	0.470399	0.84914	1.0936	0.434958	2.74961
Hypothyroidism	family.Alcaligenaceae.id.2875	Weighted mode	12	-0.341436	0.896058	0.710429	0.710749	0.122737	4.11582
Hypothyroidism	family.Alcaligenaceae.id.2875	MR Egger	12	1.11355	2.36738	0.64818	3.04515	0.029407	315.331
Hypothyroidism	family.Alcaligenaceae.id.2875	Simple median	12	-0.103589	0.557969	0.852716	0.901595	0.302036	2.69131
Hypothyroidism	family.Porphyromonadaceae.id.943	Weighted median	9	1.20384	0.682422	0.0777192	3.3329	0.87485	12.6973
Hypothyroidism	family.Porphyromonadaceae.id.943	Inverse variance weighted	9	0.968521	0.558133	0.0826898	2.63405	0.882127	7.86531
Hypothyroidism	family.Porphyromonadaceae.id.943	Weighted mode	9	1.25441	1.05639	0.26911	3.50577	0.442145	27.7973
Hypothyroidism	family.Porphyromonadaceae.id.943	MR Egger	9	3.26231	2.76139	0.27602	26.1097	0.116482	5852.56
Hypothyroidism	family.Porphyromonadaceae.id.943	Simple median	9	1.3275	0.742475	0.0737867	3.77159	0.880069	16.1634
Hypothyroidism	genus.Methanobrevibacter.id.123	Weighted median	6	0.363619	0.282284	0.197699	1.43853	0.827243	2.50151
Hypothyroidism	genus.Methanobrevibacter.id.123	Inverse variance weighted	6	0.272708	0.248565	0.272584	1.31352	0.806962	2.13805
Hypothyroidism	genus.Methanobrevibacter.id.123	Weighted mode	6	0.411002	0.331274	0.269765	1.50833	0.78797	2.88724
Hypothyroidism	genus.Methanobrevibacter.id.123	MR Egger	6	0.424939	0.974535	0.685307	1.5295	0.226468	10.3298
Hypothyroidism	genus.Methanobrevibacter.id.123	Simple median	6	0.252254	0.285184	0.376409	1.28692	0.735867	2.25064
Hypothyroidism	family.unknownfamily.id.1000001214	Weighted median	9	-0.45665	0.351038	0.193308	0.633402	0.318324	1.26034
Hypothyroidism	family.unknownfamily.id.1000001214	Inverse variance weighted	9	-0.354046	0.269129	0.188334	0.701843	0.414145	1.1894
Hypothyroidism	family.unknownfamily.id.1000001214	Weighted mode	9	-0.471089	0.480057	0.355177	0.624322	0.243655	1.59971
Hypothyroidism	family.unknownfamily.id.1000001214	MR Egger	9	-0.407476	0.900061	0.664448	0.665327	0.113995	3.88314
Hypothyroidism	family.unknownfamily.id.1000001214	Simple median	9	-0.45643	0.350852	0.193286	0.633541	0.31851	1.26016
Hypothyroidism	genus.Subdoligranulum.id.2070	Weighted median	11	0.333508	0.438147	0.446551	1.39586	0.591402	3.29457
Hypothyroidism	genus.Subdoligranulum.id.2070	Inverse variance weighted	11	0.032518	0.389546	0.933472	1.03305	0.481432	2.21672
Hypothyroidism	genus.Subdoligranulum.id.2070	Weighted mode	11	0.372367	0.439916	0.417097	1.45117	0.612707	3.43701
Hypothyroidism	genus.Subdoligranulum.id.2070	MR Egger	11	0.837635	0.864083	0.357678	2.31089	0.424872	12.569
Hypothyroidism	genus.Subdoligranulum.id.2070	Simple median	11	0.34246	0.469443	0.465694	1.40841	0.561216	3.53449
Hypothyroidism	genus.Dorea.id.1997	Weighted median	10	0.0769994	0.503953	0.878563	1.08004	0.402223	2.90011
Hypothyroidism	genus.Dorea.id.1997	Inverse variance weighted	10	0.220705	0.390401	0.57185	1.24696	0.580143	2.6802
Hypothyroidism	genus.Dorea.id.1997	Weighted mode	10	-0.0482156	0.497796	0.924962	0.952928	0.359193	2.52809
Hypothyroidism	genus.Dorea.id.1997	MR Egger	10	-0.133943	0.958635	0.892332	0.87464	0.133605	5.72579
Hypothyroidism	genus.Dorea.id.1997	Simple median	10	0.0906795	0.515765	0.860439	1.09492	0.398431	3.00892
Hypothyroidism	genus.Marvinbryantia.id.2005	Weighted median	10	0.521603	0.522751	0.318375	1.68473	0.60472	4.69358
Hypothyroidism	genus.Marvinbryantia.id.2005	Inverse variance weighted	10	0.319521	0.37294	0.391576	1.37647	0.662694	2.85903
Hypothyroidism	genus.Marvinbryantia.id.2005	Weighted mode	10	0.631113	0.703782	0.393209	1.8797	0.473171	7.46724
Hypothyroidism	genus.Marvinbryantia.id.2005	MR Egger	10	-0.484284	1.67135	0.77937	0.616138	0.0232808	16.3064
Hypothyroidism	genus.Marvinbryantia.id.2005	Simple median	10	0.218657	0.526521	0.677932	1.2444	0.443382	3.49257
Hypothyroidism	genus..Ruminococcusgnavusgroup.id.14376	Weighted median	12	-0.226093	0.282539	0.423585	0.797644	0.458466	1.38775
Hypothyroidism	genus..Ruminococcusgnavusgroup.id.14376	Inverse variance weighted	12	-0.115374	0.220102	0.600152	0.891033	0.578814	1.37167
Hypothyroidism	genus..Ruminococcusgnavusgroup.id.14376	Weighted mode	12	-0.349906	0.407504	0.408852	0.704755	0.317076	1.56643
Hypothyroidism	genus..Ruminococcusgnavusgroup.id.14376	MR Egger	12	0.618661	1.01715	0.556598	1.85644	0.252849	13.6301
Hypothyroidism	genus..Ruminococcusgnavusgroup.id.14376	Simple median	12	-0.319859	0.27834	0.250488	0.726252	0.420881	1.25318
Hypothyroidism	genus.Hungatella.id.11306	Weighted median	5	-0.526914	0.370368	0.15483	0.590424	0.285693	1.22019
Hypothyroidism	genus.Hungatella.id.11306	Inverse variance weighted	5	-0.553548	0.29257	0.0584889	0.574907	0.324009	1.02009
Hypothyroidism	genus.Hungatella.id.11306	Weighted mode	5	-0.472033	0.409218	0.312939	0.623733	0.279682	1.39102
Hypothyroidism	genus.Hungatella.id.11306	MR Egger	5	-0.762506	1.82135	0.703639	0.466496	0.0131365	16.5659
Hypothyroidism	genus.Hungatella.id.11306	Simple median	5	-0.621726	0.389722	0.110643	0.537017	0.250178	1.15272
Hypothyroidism	genus.Eisenbergiella.id.11304	Weighted median	11	0.0311079	0.280069	0.911559	1.0316	0.595813	1.78612
Hypothyroidism	genus.Eisenbergiella.id.11304	Inverse variance weighted	11	-0.0258229	0.215559	0.904645	0.974508	0.638702	1.48687
Hypothyroidism	genus.Eisenbergiella.id.11304	Weighted mode	11	0.161039	0.440818	0.722482	1.17473	0.495116	2.78721
Hypothyroidism	genus.Eisenbergiella.id.11304	MR Egger	11	-0.760681	1.57778	0.641229	0.467348	0.0212132	10.2962
Hypothyroidism	genus.Eisenbergiella.id.11304	Simple median	11	0.0145889	0.288761	0.959706	1.0147	0.576152	1.78704
Hypothyroidism	genus.Oscillospira.id.2064	Weighted median	7	-0.322507	0.492394	0.512482	0.724331	0.275933	1.90139
Hypothyroidism	genus.Oscillospira.id.2064	Inverse variance weighted	7	-0.142567	0.375965	0.704536	0.867129	0.415008	1.8118
Hypothyroidism	genus.Oscillospira.id.2064	Weighted mode	7	-0.465253	0.654146	0.503636	0.627976	0.17423	2.26341
Hypothyroidism	genus.Oscillospira.id.2064	MR Egger	7	-1.93149	1.77691	0.326642	0.144933	0.00445275	4.71742
Hypothyroidism	genus.Oscillospira.id.2064	Simple median	7	-0.436121	0.535895	0.415749	0.64654	0.226169	1.84824
Hypothyroidism	family.Peptococcaceae.id.2024	Weighted median	9	0.313828	0.438302	0.473986	1.36865	0.579701	3.23135
Hypothyroidism	family.Peptococcaceae.id.2024	Inverse variance weighted	9	0.262082	0.329976	0.427053	1.29963	0.680674	2.48143
Hypothyroidism	family.Peptococcaceae.id.2024	Weighted mode	9	0.360716	0.567445	0.542735	1.43436	0.47167	4.3619
Hypothyroidism	family.Peptococcaceae.id.2024	MR Egger	9	-0.448744	0.927351	0.643228	0.638429	0.10369	3.93088
Hypothyroidism	family.Peptococcaceae.id.2024	Simple median	9	0.353015	0.446708	0.429377	1.42335	0.593016	3.41632
Hypothyroidism	genus.Oxalobacter.id.2978	Weighted median	11	-0.134296	0.259781	0.605186	0.874332	0.525468	1.45481
Hypothyroidism	genus.Oxalobacter.id.2978	Inverse variance weighted	11	-0.090009	0.200536	0.653546	0.913923	0.616893	1.35397
Hypothyroidism	genus.Oxalobacter.id.2978	Weighted mode	11	-0.0716215	0.363511	0.847753	0.930883	0.456529	1.89811
Hypothyroidism	genus.Oxalobacter.id.2978	MR Egger	11	0.23139	0.942454	0.811562	1.26035	0.198728	7.99327
Hypothyroidism	genus.Oxalobacter.id.2978	Simple median	11	-0.15484	0.270281	0.566723	0.856553	0.504297	1.45486
Hypothyroidism	genus.Bifidobacterium.id.436	Weighted median	12	-0.462305	0.441001	0.294496	0.62983	0.26536	1.4949
Hypothyroidism	genus.Bifidobacterium.id.436	Inverse variance weighted	12	-0.522036	0.322232	0.105219	0.593311	0.315495	1.11576
Hypothyroidism	genus.Bifidobacterium.id.436	Weighted mode	12	-0.353432	0.566277	0.545266	0.702274	0.231463	2.13074
Hypothyroidism	genus.Bifidobacterium.id.436	MR Egger	12	0.668765	1.07689	0.548483	1.95183	0.236468	16.1105
Hypothyroidism	genus.Bifidobacterium.id.436	Simple median	12	-0.502614	0.447204	0.261054	0.604947	0.251797	1.4534
Hypothyroidism	genus.Ruminiclostridium6.id.11356	Weighted median	15	0.237597	0.380177	0.531995	1.2682	0.601969	2.67178
Hypothyroidism	genus.Ruminiclostridium6.id.11356	Inverse variance weighted	15	0.222035	0.275832	0.420841	1.24861	0.727169	2.14399
Hypothyroidism	genus.Ruminiclostridium6.id.11356	Weighted mode	15	0.182768	0.51749	0.729213	1.20054	0.435391	3.31033
Hypothyroidism	genus.Ruminiclostridium6.id.11356	MR Egger	15	-0.615874	0.730566	0.414465	0.540168	0.129021	2.26152
Hypothyroidism	genus.Ruminiclostridium6.id.11356	Simple median	15	0.264208	0.393162	0.501578	1.3024	0.602668	2.81456
Hypothyroidism	genus..Eubacteriumoxidoreducensgroup.id.11339	Weighted median	5	0.125103	0.479939	0.794351	1.13327	0.442384	2.90311
Hypothyroidism	genus..Eubacteriumoxidoreducensgroup.id.11339	Inverse variance weighted	5	-0.0630118	0.446428	0.887754	0.938932	0.391406	2.25238
Hypothyroidism	genus..Eubacteriumoxidoreducensgroup.id.11339	Weighted mode	5	0.488288	0.720184	0.534963	1.62952	0.397217	6.68488
Hypothyroidism	genus..Eubacteriumoxidoreducensgroup.id.11339	MR Egger	5	-3.28664	1.46494	0.110598	0.0373791	0.00211665	0.660098
Hypothyroidism	genus..Eubacteriumoxidoreducensgroup.id.11339	Simple median	5	-0.0278813	0.524504	0.957607	0.972504	0.347876	2.71868
Hypothyroidism	genus.Ruminococcus2.id.11374	Weighted median	15	0.0154843	0.335264	0.963163	1.0156	0.526432	1.95933
Hypothyroidism	genus.Ruminococcus2.id.11374	Inverse variance weighted	15	0.13502	0.255474	0.597148	1.14456	0.693705	1.88843
Hypothyroidism	genus.Ruminococcus2.id.11374	Weighted mode	15	-0.138508	0.32586	0.677257	0.870656	0.459694	1.64901
Hypothyroidism	genus.Ruminococcus2.id.11374	MR Egger	15	-0.322583	0.525547	0.549936	0.724276	0.258553	2.02889
Hypothyroidism	genus.Ruminococcus2.id.11374	Simple median	15	0.0584217	0.404705	0.885219	1.06016	0.479601	2.3435
Hypothyroidism	family.ClostridialesvadinBB60group.id.11286	Weighted median	15	0.134934	0.353521	0.702694	1.14446	0.572371	2.28836
Hypothyroidism	family.ClostridialesvadinBB60group.id.11286	Inverse variance weighted	15	-0.0704793	0.262259	0.78813	0.931947	0.557381	1.55823
Hypothyroidism	family.ClostridialesvadinBB60group.id.11286	Weighted mode	15	0.217764	0.523603	0.683792	1.24329	0.445527	3.46955
Hypothyroidism	family.ClostridialesvadinBB60group.id.11286	MR Egger	15	0.0246936	0.756462	0.974455	1.025	0.232708	4.51479
Hypothyroidism	family.ClostridialesvadinBB60group.id.11286	Simple median	15	0.00939086	0.384127	0.980496	1.00944	0.475448	2.14316
Hypothyroidism	genus.LachnospiraceaeNC2004group.id.11316	Weighted median	9	0.402482	0.373539	0.281264	1.49553	0.719173	3.10999
Hypothyroidism	genus.LachnospiraceaeNC2004group.id.11316	Inverse variance weighted	9	0.411364	0.271148	0.129236	1.50888	0.886844	2.5672
Hypothyroidism	genus.LachnospiraceaeNC2004group.id.11316	Weighted mode	9	0.427942	0.508565	0.424522	1.5341	0.566179	4.15673
Hypothyroidism	genus.LachnospiraceaeNC2004group.id.11316	MR Egger	9	0.477654	1.17274	0.695958	1.61229	0.161876	16.0584
Hypothyroidism	genus.LachnospiraceaeNC2004group.id.11316	Simple median	9	0.548612	0.393296	0.163043	1.73085	0.800717	3.74145
Hypothyroidism	genus.Prevotella7.id.11182	Weighted median	11	-0.0841683	0.297893	0.777525	0.919277	0.512714	1.64823
Hypothyroidism	genus.Prevotella7.id.11182	Inverse variance weighted	11	-0.0254574	0.235044	0.913751	0.974864	0.614993	1.54532
Hypothyroidism	genus.Prevotella7.id.11182	Weighted mode	11	-0.0649207	0.392456	0.871908	0.937142	0.43425	2.02242
Hypothyroidism	genus.Prevotella7.id.11182	MR Egger	11	2.48237	1.61708	0.159133	11.9696	0.503027	284.82
Hypothyroidism	genus.Prevotella7.id.11182	Simple median	11	-0.162692	0.298784	0.586088	0.849853	0.473166	1.52642
Hypothyroidism	genus.unknowngenus.id.1000001215	Weighted median	9	-0.45665	0.350833	0.193047	0.633402	0.318452	1.25984
Hypothyroidism	genus.unknowngenus.id.1000001215	Inverse variance weighted	9	-0.354046	0.269129	0.188334	0.701843	0.414145	1.1894
Hypothyroidism	genus.unknowngenus.id.1000001215	Weighted mode	9	-0.471089	0.455431	0.331211	0.624322	0.255704	1.52433
Hypothyroidism	genus.unknowngenus.id.1000001215	MR Egger	9	-0.407476	0.900061	0.664448	0.665327	0.113995	3.88314
Hypothyroidism	genus.unknowngenus.id.1000001215	Simple median	9	-0.45643	0.362409	0.207874	0.633541	0.311377	1.28903
Hypothyroidism	genus.Odoribacter.id.952	Weighted median	7	0.480476	0.765244	0.530088	1.61684	0.36081	7.24531
Hypothyroidism	genus.Odoribacter.id.952	Inverse variance weighted	7	0.250123	0.702717	0.721888	1.28418	0.323938	5.09087
Hypothyroidism	genus.Odoribacter.id.952	Weighted mode	7	0.67824	1.08867	0.556209	1.97041	0.233272	16.6437
Hypothyroidism	genus.Odoribacter.id.952	MR Egger	7	-4.72416	2.2084	0.0854058	0.0088782	0.000117085	0.673207
Hypothyroidism	genus.Odoribacter.id.952	Simple median	7	-0.131638	0.835312	0.874778	0.876658	0.170529	4.50673
Hypothyroidism	genus.Parasutterella.id.2892	Weighted median	15	0.445827	0.418876	0.287174	1.56178	0.687173	3.54956
Hypothyroidism	genus.Parasutterella.id.2892	Inverse variance weighted	15	0.000922023	0.340414	0.997839	1.00092	0.51361	1.95059
Hypothyroidism	genus.Parasutterella.id.2892	Weighted mode	15	0.689523	0.590877	0.262724	1.99276	0.625881	6.34484
Hypothyroidism	genus.Parasutterella.id.2892	MR Egger	15	1.40903	1.31227	0.302469	4.09199	0.312539	53.5754
Hypothyroidism	genus.Parasutterella.id.2892	Simple median	15	0.656506	0.416993	0.1154	1.92804	0.851461	4.36585
Hypothyroidism	genus.RuminococcaceaeUCG011.id.11368	Weighted median	8	-0.356453	0.271448	0.18913	0.700155	0.411276	1.19194
Hypothyroidism	genus.RuminococcaceaeUCG011.id.11368	Inverse variance weighted	8	-0.171918	0.216489	0.427127	0.842049	0.550882	1.28711
Hypothyroidism	genus.RuminococcaceaeUCG011.id.11368	Weighted mode	8	-0.419219	0.412939	0.343804	0.65756	0.292708	1.47719
Hypothyroidism	genus.RuminococcaceaeUCG011.id.11368	MR Egger	8	-0.742233	1.09228	0.522141	0.47605	0.0559612	4.04965
Hypothyroidism	genus.RuminococcaceaeUCG011.id.11368	Simple median	8	-0.34741	0.283945	0.221137	0.706516	0.40497	1.2326
Hypothyroidism	genus.Romboutsia.id.11347	Weighted median	13	-0.314648	0.374931	0.401348	0.730046	0.350108	1.52229
Hypothyroidism	genus.Romboutsia.id.11347	Inverse variance weighted	13	-0.0609704	0.269432	0.820974	0.940851	0.55485	1.59539
Hypothyroidism	genus.Romboutsia.id.11347	Weighted mode	13	-0.341025	0.459531	0.472293	0.711041	0.288891	1.75007
Hypothyroidism	genus.Romboutsia.id.11347	MR Egger	13	-0.384006	0.661949	0.573529	0.681128	0.186108	2.49282
Hypothyroidism	genus.Romboutsia.id.11347	Simple median	13	-0.320133	0.383029	0.403271	0.726053	0.342711	1.53819
Hypothyroidism	genus.RuminococcaceaeUCG014.id.11371	Weighted median	11	-0.258348	0.471014	0.583353	0.772327	0.306808	1.94418
Hypothyroidism	genus.RuminococcaceaeUCG014.id.11371	Inverse variance weighted	11	-0.318005	0.359298	0.376117	0.727599	0.359792	1.47141
Hypothyroidism	genus.RuminococcaceaeUCG014.id.11371	Weighted mode	11	0.242234	0.594136	0.69208	1.27409	0.397614	4.08262
Hypothyroidism	genus.RuminococcaceaeUCG014.id.11371	MR Egger	11	0.763372	0.936351	0.435965	2.1455	0.342365	13.4452
Hypothyroidism	genus.RuminococcaceaeUCG014.id.11371	Simple median	11	-0.463147	0.515113	0.36859	0.6293	0.22929	1.72715
Hypothyroidism	genus.Intestinibacter.id.11345	Weighted median	14	0.774936	0.420279	0.0652038	2.17045	0.95236	4.94652
Hypothyroidism	genus.Intestinibacter.id.11345	Inverse variance weighted	14	0.564272	0.289876	0.0515834	1.75817	0.996121	3.10319
Hypothyroidism	genus.Intestinibacter.id.11345	Weighted mode	14	0.828918	0.644044	0.220522	2.29084	0.648295	8.09498
Hypothyroidism	genus.Intestinibacter.id.11345	MR Egger	14	0.0338321	1.23105	0.978527	1.03441	0.0926415	11.55
Hypothyroidism	genus.Intestinibacter.id.11345	Simple median	14	0.855726	0.416096	0.0397289	2.35308	1.041	5.31894
Hypothyroidism	family.Christensenellaceae.id.1866	Weighted median	11	0.49346	0.515887	0.338806	1.63797	0.595902	4.50234
Hypothyroidism	family.Christensenellaceae.id.1866	Inverse variance weighted	11	0.305243	0.37089	0.410507	1.35696	0.65593	2.8072
Hypothyroidism	family.Christensenellaceae.id.1866	Weighted mode	11	0.49646	0.814466	0.555753	1.6429	0.332907	8.10769
Hypothyroidism	family.Christensenellaceae.id.1866	MR Egger	11	-0.645782	0.817002	0.449602	0.524252	0.105705	2.60008
Hypothyroidism	family.Christensenellaceae.id.1866	Simple median	11	0.49725	0.536119	0.353667	1.64419	0.57491	4.70225
Hypothyroidism	genus..Eubacteriumventriosumgroup.id.11341	Weighted median	14	0.403797	0.456823	0.376737	1.4975	0.611662	3.66625
Hypothyroidism	genus..Eubacteriumventriosumgroup.id.11341	Inverse variance weighted	14	-0.00210782	0.32201	0.994777	0.997894	0.530865	1.87579
Hypothyroidism	genus..Eubacteriumventriosumgroup.id.11341	Weighted mode	14	0.517268	0.767912	0.512363	1.67744	0.37238	7.55625
Hypothyroidism	genus..Eubacteriumventriosumgroup.id.11341	MR Egger	14	0.563704	1.31651	0.676103	1.75717	0.133101	23.1978
Hypothyroidism	genus..Eubacteriumventriosumgroup.id.11341	Simple median	14	0.418685	0.451885	0.35417	1.51996	0.626874	3.6854
Hypothyroidism	genus..Eubacteriumxylanophilumgroup.id.14375	Weighted median	9	-0.427752	0.556445	0.442058	0.651973	0.219066	1.94037
Hypothyroidism	genus..Eubacteriumxylanophilumgroup.id.14375	Inverse variance weighted	9	0.385537	0.523944	0.46183	1.4704	0.526559	4.10607
Hypothyroidism	genus..Eubacteriumxylanophilumgroup.id.14375	Weighted mode	9	-0.533857	0.576075	0.381182	0.586339	0.189576	1.81348
Hypothyroidism	genus..Eubacteriumxylanophilumgroup.id.14375	MR Egger	9	-2.76621	1.3509	0.0798027	0.0628999	0.00445392	0.888294
Hypothyroidism	genus..Eubacteriumxylanophilumgroup.id.14375	Simple median	9	-0.271475	0.679982	0.689718	0.762254	0.201042	2.8901
Hypothyroidism	genus.Catenibacterium.id.2153	Weighted median	5	-0.115936	0.355384	0.744252	0.890532	0.443752	1.78714
Hypothyroidism	genus.Catenibacterium.id.2153	Inverse variance weighted	5	-0.234601	0.273966	0.391823	0.790886	0.462284	1.35306
Hypothyroidism	genus.Catenibacterium.id.2153	Weighted mode	5	-0.0116074	0.509676	0.982921	0.98846	0.36401	2.68413
Hypothyroidism	genus.Catenibacterium.id.2153	MR Egger	5	-2.54372	2.46226	0.377548	0.0785737	0.000630024	9.79935
Hypothyroidism	genus.Catenibacterium.id.2153	Simple median	5	-0.123182	0.370617	0.739609	0.884102	0.427589	1.82801
Hypothyroidism	genus.Erysipelatoclostridium.id.11381	Weighted median	15	0.269803	0.339389	0.426633	1.30971	0.673411	2.54723
Hypothyroidism	genus.Erysipelatoclostridium.id.11381	Inverse variance weighted	15	0.623864	0.249943	0.0125593	1.86613	1.14337	3.04577
Hypothyroidism	genus.Erysipelatoclostridium.id.11381	Weighted mode	15	0.0947096	0.564372	0.869129	1.09934	0.363688	3.32304
Hypothyroidism	genus.Erysipelatoclostridium.id.11381	MR Egger	15	-0.226087	0.936091	0.812918	0.797649	0.127349	4.99606
Hypothyroidism	genus.Erysipelatoclostridium.id.11381	Simple median	15	0.496409	0.36094	0.169031	1.64281	0.809747	3.33293
Hypothyroidism	genus.Ruminiclostridium5.id.11355	Weighted median	11	0.0411139	0.480868	0.931864	1.04197	0.406006	2.67411
Hypothyroidism	genus.Ruminiclostridium5.id.11355	Inverse variance weighted	11	0.213675	0.369013	0.562559	1.23822	0.600742	2.55216
Hypothyroidism	genus.Ruminiclostridium5.id.11355	Weighted mode	11	-0.142062	0.689312	0.840854	0.867567	0.224672	3.3501
Hypothyroidism	genus.Ruminiclostridium5.id.11355	MR Egger	11	-2.75736	1.40444	0.0812098	0.0634588	0.00404585	0.995348
Hypothyroidism	genus.Ruminiclostridium5.id.11355	Simple median	11	0.188301	0.542263	0.728403	1.2072	0.417057	3.49431
Hypothyroidism	family.unknownfamily.id.1000005471	Weighted median	13	-0.0228715	0.385013	0.95263	0.977388	0.459555	2.07872
Hypothyroidism	family.unknownfamily.id.1000005471	Inverse variance weighted	13	-0.0528012	0.285205	0.853124	0.948569	0.542372	1.65898
Hypothyroidism	family.unknownfamily.id.1000005471	Weighted mode	13	0.0028878	0.621091	0.996367	1.00289	0.296873	3.38795
Hypothyroidism	family.unknownfamily.id.1000005471	MR Egger	13	0.185309	1.04513	0.86249	1.20359	0.155185	9.33488
Hypothyroidism	family.unknownfamily.id.1000005471	Simple median	13	-0.020433	0.395209	0.958766	0.979774	0.451562	2.12586
Hypothyroidism	genus.unknowngenus.id.1000006162	Weighted median	13	0.186846	0.254858	0.463474	1.20544	0.731488	1.98648
Hypothyroidism	genus.unknowngenus.id.1000006162	Inverse variance weighted	13	0.194821	0.189501	0.303914	1.21509	0.838115	1.76163
Hypothyroidism	genus.unknowngenus.id.1000006162	Weighted mode	13	0.584207	0.427	0.196333	1.79357	0.776691	4.14179
Hypothyroidism	genus.unknowngenus.id.1000006162	MR Egger	13	1.58373	0.701015	0.0451554	4.87312	1.23336	19.2541
Hypothyroidism	genus.unknowngenus.id.1000006162	Simple median	13	0.0609579	0.277263	0.825983	1.06285	0.617253	1.83014
Hypothyroidism	genus.unknowngenus.id.1000000073	Weighted median	15	0.134934	0.35425	0.703277	1.14446	0.571554	2.29163
Hypothyroidism	genus.unknowngenus.id.1000000073	Inverse variance weighted	15	-0.0704793	0.262259	0.78813	0.931947	0.557381	1.55823
Hypothyroidism	genus.unknowngenus.id.1000000073	Weighted mode	15	0.217764	0.539132	0.692377	1.24329	0.43217	3.57678
Hypothyroidism	genus.unknowngenus.id.1000000073	MR Egger	15	0.0246936	0.756462	0.974455	1.025	0.232708	4.51479
Hypothyroidism	genus.unknowngenus.id.1000000073	Simple median	15	0.00939086	0.391159	0.980846	1.00944	0.46894	2.1729
Hypothyroidism	genus.Oscillibacter.id.2063	Weighted median	14	-0.0790749	0.368811	0.830231	0.923971	0.448456	1.90369
Hypothyroidism	genus.Oscillibacter.id.2063	Inverse variance weighted	14	0.0903962	0.330332	0.784352	1.09461	0.572894	2.09143
Hypothyroidism	genus.Oscillibacter.id.2063	Weighted mode	14	-0.231651	0.50348	0.653045	0.793223	0.295682	2.12797
Hypothyroidism	genus.Oscillibacter.id.2063	MR Egger	14	-0.827871	1.24888	0.51993	0.436979	0.0377915	5.05273
Hypothyroidism	genus.Oscillibacter.id.2063	Simple median	14	-0.0680882	0.348244	0.844987	0.934178	0.472061	1.84868
Hypothyroidism	family.Veillonellaceae.id.2172	Weighted median	19	0.259167	0.381526	0.496954	1.29585	0.61347	2.73726
Hypothyroidism	family.Veillonellaceae.id.2172	Inverse variance weighted	19	0.299905	0.264066	0.256074	1.34973	0.804396	2.26477
Hypothyroidism	family.Veillonellaceae.id.2172	Weighted mode	19	0.310381	0.506371	0.547575	1.36394	0.505551	3.67983
Hypothyroidism	family.Veillonellaceae.id.2172	MR Egger	19	0.643231	0.56545	0.271086	1.90262	0.628103	5.76331
Hypothyroidism	family.Veillonellaceae.id.2172	Simple median	19	0.343758	0.382987	0.369415	1.41024	0.665713	2.98743
Hypothyroidism	family.Oxalobacteraceae.id.2966	Weighted median	14	-0.188514	0.278494	0.498466	0.828189	0.479811	1.42951
Hypothyroidism	family.Oxalobacteraceae.id.2966	Inverse variance weighted	14	-0.251382	0.205861	0.222038	0.777725	0.51951	1.16428
Hypothyroidism	family.Oxalobacteraceae.id.2966	Weighted mode	14	-0.172646	0.345069	0.625209	0.841435	0.427851	1.65481
Hypothyroidism	family.Oxalobacteraceae.id.2966	MR Egger	14	-0.632751	0.808155	0.448829	0.531129	0.108964	2.5889
Hypothyroidism	family.Oxalobacteraceae.id.2966	Simple median	14	-0.193813	0.278533	0.486531	0.823812	0.477239	1.42207
Hypothyroidism	genus.Veillonella.id.2198	Weighted median	8	0.0498299	0.442926	0.910426	1.05109	0.441178	2.50419
Hypothyroidism	genus.Veillonella.id.2198	Inverse variance weighted	8	0.542207	0.452955	0.231289	1.7198	0.707807	4.17869
Hypothyroidism	genus.Veillonella.id.2198	Weighted mode	8	-0.017007	0.436389	0.970001	0.983137	0.417977	2.31247
Hypothyroidism	genus.Veillonella.id.2198	MR Egger	8	-0.055079	1.93513	0.978216	0.94641	0.0213239	42.0042
Hypothyroidism	genus.Veillonella.id.2198	Simple median	8	0.222517	0.457807	0.626932	1.24922	0.509266	3.0643
Hypothyroidism	genus.Bilophila.id.3170	Weighted median	13	-0.282242	0.452548	0.532842	0.754091	0.310604	1.8308
Hypothyroidism	genus.Bilophila.id.3170	Inverse variance weighted	13	-0.167006	0.310967	0.591231	0.846195	0.460013	1.55658
Hypothyroidism	genus.Bilophila.id.3170	Weighted mode	13	-0.716265	0.651845	0.293401	0.488574	0.136166	1.75304
Hypothyroidism	genus.Bilophila.id.3170	MR Egger	13	0.108713	1.69569	0.950032	1.11484	0.040162	30.9465
Hypothyroidism	genus.Bilophila.id.3170	Simple median	13	-0.107337	0.439361	0.806996	0.898223	0.379658	2.12508
Hypothyroidism	genus.unknowngenus.id.959	Weighted median	12	0.0539688	0.286646	0.850659	1.05545	0.601784	1.85113
Hypothyroidism	genus.unknowngenus.id.959	Inverse variance weighted	12	0.0328031	0.229413	0.8863	1.03335	0.659122	1.62004
Hypothyroidism	genus.unknowngenus.id.959	Weighted mode	12	0.0374418	0.476964	0.93884	1.03815	0.407625	2.644
Hypothyroidism	genus.unknowngenus.id.959	MR Egger	12	-2.24038	1.10735	0.0706034	0.106418	0.0121455	0.93242
Hypothyroidism	genus.unknowngenus.id.959	Simple median	12	0.0319842	0.287048	0.91128	1.0325	0.588235	1.8123
Hypothyroidism	genus.Allisonella.id.2174	Weighted median	8	-0.0462505	0.254376	0.855724	0.954803	0.579942	1.57196
Hypothyroidism	genus.Allisonella.id.2174	Inverse variance weighted	8	-0.0755051	0.198933	0.70428	0.927275	0.627875	1.36944
Hypothyroidism	genus.Allisonella.id.2174	Weighted mode	8	-0.0672836	0.424659	0.878583	0.93493	0.406726	2.1491
Hypothyroidism	genus.Allisonella.id.2174	MR Egger	8	0.253654	1.36052	0.858245	1.28873	0.0895486	18.5465
Hypothyroidism	genus.Allisonella.id.2174	Simple median	8	-0.0400034	0.25682	0.876219	0.960786	0.580787	1.58941
Hypothyroidism	family.Lactobacillaceae.id.1836	Weighted median	9	-0.0422801	0.372748	0.909691	0.958601	0.461688	1.99034
Hypothyroidism	family.Lactobacillaceae.id.1836	Inverse variance weighted	9	-0.00409335	0.382918	0.991471	0.995915	0.470193	2.10945
Hypothyroidism	family.Lactobacillaceae.id.1836	Weighted mode	9	-0.0209637	0.418681	0.961294	0.979255	0.43103	2.22476
Hypothyroidism	family.Lactobacillaceae.id.1836	MR Egger	9	0.231712	1.11158	0.840811	1.26076	0.142704	11.1385
Hypothyroidism	family.Lactobacillaceae.id.1836	Simple median	9	0.301636	0.424553	0.477407	1.35207	0.588318	3.10732
Hypothyroidism	genus.unknowngenus.id.1000005472	Weighted median	13	-0.0228715	0.386268	0.952784	0.977388	0.458426	2.08384
Hypothyroidism	genus.unknowngenus.id.1000005472	Inverse variance weighted	13	-0.0528012	0.285205	0.853124	0.948569	0.542372	1.65898
Hypothyroidism	genus.unknowngenus.id.1000005472	Weighted mode	13	0.0028878	0.613335	0.996321	1.00289	0.301421	3.33684
Hypothyroidism	genus.unknowngenus.id.1000005472	MR Egger	13	0.185309	1.04513	0.86249	1.20359	0.155185	9.33488
Hypothyroidism	genus.unknowngenus.id.1000005472	Simple median	13	-0.020433	0.378183	0.956912	0.979774	0.466885	2.05609
Hypothyroidism	genus..Eubacteriumeligensgroup.id.14372	Weighted median	7	-0.377747	0.650222	0.561274	0.685404	0.191631	2.45147
Hypothyroidism	genus..Eubacteriumeligensgroup.id.14372	Inverse variance weighted	7	-0.510388	0.50171	0.309013	0.600263	0.224532	1.60474
Hypothyroidism	genus..Eubacteriumeligensgroup.id.14372	Weighted mode	7	-0.366055	0.760176	0.647192	0.693464	0.156297	3.0768
Hypothyroidism	genus..Eubacteriumeligensgroup.id.14372	MR Egger	7	-1.25368	2.43523	0.628627	0.285451	0.00241334	33.7633
Hypothyroidism	genus..Eubacteriumeligensgroup.id.14372	Simple median	7	-0.407268	0.694969	0.557859	0.665466	0.170434	2.59833
Hypothyroidism	genus.Enterorhabdus.id.820	Weighted median	6	-0.0561441	0.44465	0.899522	0.945403	0.395479	2.26001
Hypothyroidism	genus.Enterorhabdus.id.820	Inverse variance weighted	6	0.10565	0.395199	0.789212	1.11143	0.512251	2.41148
Hypothyroidism	genus.Enterorhabdus.id.820	Weighted mode	6	-0.0986656	0.498853	0.851003	0.906046	0.340814	2.4087
Hypothyroidism	genus.Enterorhabdus.id.820	MR Egger	6	-0.609639	1.18348	0.633626	0.543547	0.0534366	5.52886
Hypothyroidism	genus.Enterorhabdus.id.820	Simple median	6	-0.0392919	0.43775	0.928479	0.96147	0.407676	2.26755
Hypothyroidism	genus.unknowngenus.id.2041	Weighted median	12	0.123798	0.363472	0.733406	1.13179	0.5551	2.30759
Hypothyroidism	genus.unknowngenus.id.2041	Inverse variance weighted	12	0.353229	0.295097	0.23131	1.42366	0.798387	2.53861
Hypothyroidism	genus.unknowngenus.id.2041	Weighted mode	12	-0.112773	0.494978	0.823955	0.893354	0.338602	2.35699
Hypothyroidism	genus.unknowngenus.id.2041	MR Egger	12	-0.999275	0.726668	0.199109	0.368146	0.0886069	1.52958
Hypothyroidism	genus.unknowngenus.id.2041	Simple median	12	0.317388	0.36525	0.384869	1.37353	0.671325	2.81026
Hypothyroidism	family.FamilyXI.id.1936	Weighted median	8	-0.25074	0.265916	0.345718	0.778225	0.462117	1.31056
Hypothyroidism	family.FamilyXI.id.1936	Inverse variance weighted	8	-0.348369	0.235665	0.139345	0.705838	0.444736	1.12023
Hypothyroidism	family.FamilyXI.id.1936	Weighted mode	8	-0.18254	0.385491	0.650249	0.833151	0.39137	1.77362
Hypothyroidism	family.FamilyXI.id.1936	MR Egger	8	-0.0409327	1.61025	0.980544	0.959894	0.0408837	22.537
Hypothyroidism	family.FamilyXI.id.1936	Simple median	8	-0.287787	0.264639	0.276829	0.749921	0.446427	1.25974
Hypothyroidism	genus.Barnesiella.id.944	Weighted median	14	-0.0606314	0.510524	0.905463	0.94117	0.34602	2.55997
Hypothyroidism	genus.Barnesiella.id.944	Inverse variance weighted	14	0.161189	0.394821	0.683084	1.17491	0.541907	2.54731
Hypothyroidism	genus.Barnesiella.id.944	Weighted mode	14	-0.113914	0.770623	0.884752	0.892334	0.197043	4.04106
Hypothyroidism	genus.Barnesiella.id.944	MR Egger	14	0.66231	1.38499	0.641098	1.93927	0.128443	29.2796
Hypothyroidism	genus.Barnesiella.id.944	Simple median	14	-0.0487859	0.523029	0.925685	0.952385	0.341665	2.65475
Hypothyroidism	family.Enterobacteriaceae.id.3469	Weighted median	7	-0.0878235	0.518906	0.865602	0.915923	0.331251	2.53257
Hypothyroidism	family.Enterobacteriaceae.id.3469	Inverse variance weighted	7	0.10641	0.40803	0.794254	1.11228	0.499909	2.47477
Hypothyroidism	family.Enterobacteriaceae.id.3469	Weighted mode	7	-0.159472	0.734557	0.835325	0.852594	0.202058	3.59757
Hypothyroidism	family.Enterobacteriaceae.id.3469	MR Egger	7	1.21695	2.53676	0.651671	3.37689	0.023398	487.365
Hypothyroidism	family.Enterobacteriaceae.id.3469	Simple median	7	0.00209722	0.542424	0.996915	1.0021	0.346091	2.90156
Hypothyroidism	genus.Coprococcus2.id.11302	Weighted median	8	-0.143265	0.562109	0.798823	0.866525	0.287942	2.6077
Hypothyroidism	genus.Coprococcus2.id.11302	Inverse variance weighted	8	-0.576455	0.432742	0.182827	0.561886	0.240598	1.31222
Hypothyroidism	genus.Coprococcus2.id.11302	Weighted mode	8	0.00407786	0.934317	0.996639	1.00409	0.160866	6.26726
Hypothyroidism	genus.Coprococcus2.id.11302	MR Egger	8	-3.764	3.57356	0.332765	0.0231908	2.11e-05	25.5382
Hypothyroidism	genus.Coprococcus2.id.11302	Simple median	8	-0.114136	0.586281	0.845645	0.892136	0.282734	2.81503
Hypothyroidism	family.Desulfovibrionaceae.id.3169	Weighted median	10	-0.221357	0.417696	0.596148	0.801431	0.35344	1.81725
Hypothyroidism	family.Desulfovibrionaceae.id.3169	Inverse variance weighted	10	0.0451423	0.329185	0.890925	1.04618	0.548778	1.9944
Hypothyroidism	family.Desulfovibrionaceae.id.3169	Weighted mode	10	-0.360136	0.633252	0.583464	0.697581	0.201632	2.4134
Hypothyroidism	family.Desulfovibrionaceae.id.3169	MR Egger	10	-0.255341	0.874037	0.777612	0.774652	0.139673	4.29637
Hypothyroidism	family.Desulfovibrionaceae.id.3169	Simple median	10	-0.178353	0.434512	0.681462	0.836647	0.357008	1.96068
Hypothyroidism	genus.Anaerotruncus.id.2054	Weighted median	13	-0.0891583	0.429303	0.835478	0.914701	0.39432	2.12182
Hypothyroidism	genus.Anaerotruncus.id.2054	Inverse variance weighted	13	-0.154711	0.364131	0.670927	0.856663	0.419619	1.7489
Hypothyroidism	genus.Anaerotruncus.id.2054	Weighted mode	13	-0.188794	0.518121	0.721913	0.827957	0.299898	2.28582
Hypothyroidism	genus.Anaerotruncus.id.2054	MR Egger	13	-0.796025	1.04691	0.463028	0.451119	0.057962	3.51106
Hypothyroidism	genus.Anaerotruncus.id.2054	Simple median	13	-0.00847791	0.434558	0.984435	0.991558	0.423073	2.32392
Hypothyroidism	genus.Coprococcus3.id.11303	Weighted median	9	-0.334208	0.551904	0.54481	0.715905	0.242697	2.11176
Hypothyroidism	genus.Coprococcus3.id.11303	Inverse variance weighted	9	0.0089953	0.41389	0.982661	1.00904	0.448328	2.271
Hypothyroidism	genus.Coprococcus3.id.11303	Weighted mode	9	-0.463194	0.724	0.540206	0.62927	0.152249	2.60087
Hypothyroidism	genus.Coprococcus3.id.11303	MR Egger	9	-0.709112	1.412	0.630935	0.492081	0.0309111	7.83356
Hypothyroidism	genus.Coprococcus3.id.11303	Simple median	9	-0.0222804	0.554457	0.967946	0.977966	0.329884	2.89926
Hypothyroidism	genus.ChristensenellaceaeR.7group.id.11283	Weighted median	10	0.540258	0.530435	0.308431	1.71645	0.606898	4.85453
Hypothyroidism	genus.ChristensenellaceaeR.7group.id.11283	Inverse variance weighted	10	0.815337	0.412608	0.0481481	2.25994	1.00665	5.07358
Hypothyroidism	genus.ChristensenellaceaeR.7group.id.11283	Weighted mode	10	0.0840995	0.843564	0.922772	1.08774	0.208194	5.68303
Hypothyroidism	genus.ChristensenellaceaeR.7group.id.11283	MR Egger	10	2.21305	1.21086	0.105012	9.14359	0.85194	98.1351
Hypothyroidism	genus.ChristensenellaceaeR.7group.id.11283	Simple median	10	0.584145	0.53327	0.273341	1.79346	0.630612	5.10059
Hypothyroidism	genus.Dialister.id.2183	Weighted median	11	0.0726584	0.481437	0.880039	1.07536	0.418551	2.76288
Hypothyroidism	genus.Dialister.id.2183	Inverse variance weighted	11	0.106784	0.358977	0.766109	1.11269	0.550565	2.24876
Hypothyroidism	genus.Dialister.id.2183	Weighted mode	11	0.155846	0.699272	0.828124	1.16865	0.296791	4.60167
Hypothyroidism	genus.Dialister.id.2183	MR Egger	11	-0.26737	1.91475	0.892022	0.76539	0.0179478	32.6402
Hypothyroidism	genus.Dialister.id.2183	Simple median	11	0.0737154	0.485784	0.879388	1.0765	0.415439	2.78947
Hypothyroidism	genus.Terrisporobacter.id.11348	Weighted median	5	-0.145281	0.427129	0.733756	0.864779	0.374391	1.99749
Hypothyroidism	genus.Terrisporobacter.id.11348	Inverse variance weighted	5	-0.0536522	0.335976	0.873125	0.947762	0.490581	1.831
Hypothyroidism	genus.Terrisporobacter.id.11348	Weighted mode	5	-0.199619	0.4609	0.687268	0.819042	0.331879	2.02131
Hypothyroidism	genus.Terrisporobacter.id.11348	MR Egger	5	-0.572042	0.798586	0.525522	0.564372	0.117976	2.69983
Hypothyroidism	genus.Terrisporobacter.id.11348	Simple median	5	-0.030718	0.461569	0.946939	0.969749	0.392431	2.39638
Hypothyroidism	genus.Streptococcus.id.1853	Weighted median	15	0.116211	0.423596	0.78382	1.12323	0.489663	2.57657
Hypothyroidism	genus.Streptococcus.id.1853	Inverse variance weighted	15	0.13108	0.294328	0.656065	1.14006	0.64031	2.02985
Hypothyroidism	genus.Streptococcus.id.1853	Weighted mode	15	0.144041	0.71461	0.843155	1.15493	0.284622	4.68646
Hypothyroidism	genus.Streptococcus.id.1853	MR Egger	15	0.453966	1.08437	0.68231	1.57454	0.187983	13.1884
Hypothyroidism	genus.Streptococcus.id.1853	Simple median	15	-0.185839	0.459585	0.685946	0.830407	0.337353	2.04408
Hypothyroidism	family.BacteroidalesS24.7group.id.11173	Weighted median	9	0.306055	0.42037	0.466576	1.35806	0.595788	3.0956
Hypothyroidism	family.BacteroidalesS24.7group.id.11173	Inverse variance weighted	9	0.113477	0.424715	0.789329	1.12017	0.487256	2.57518
Hypothyroidism	family.BacteroidalesS24.7group.id.11173	Weighted mode	9	0.440598	0.566208	0.458871	1.55364	0.512134	4.7132
Hypothyroidism	family.BacteroidalesS24.7group.id.11173	MR Egger	9	-0.94543	1.79349	0.61438	0.388513	0.0115547	13.0633
Hypothyroidism	family.BacteroidalesS24.7group.id.11173	Simple median	9	0.486123	0.457173	0.287636	1.626	0.663692	3.98359
Hypothyroidism	family.Acidaminococcaceae.id.2166	Weighted median	7	0.173481	0.524918	0.741029	1.18944	0.425131	3.32783
Hypothyroidism	family.Acidaminococcaceae.id.2166	Inverse variance weighted	7	0.637878	0.415992	0.12518	1.89246	0.837389	4.27688
Hypothyroidism	family.Acidaminococcaceae.id.2166	Weighted mode	7	0.100135	0.619786	0.876953	1.10532	0.328031	3.72444
Hypothyroidism	family.Acidaminococcaceae.id.2166	MR Egger	7	-1.31822	1.22684	0.331699	0.267611	0.0241655	2.96354
Hypothyroidism	family.Acidaminococcaceae.id.2166	Simple median	7	0.153897	0.580822	0.791037	1.16637	0.373621	3.64118
Hypothyroidism	genus.unknowngenus.id.2001	Weighted median	10	-0.20194	0.368037	0.583214	0.817144	0.397209	1.68104
Hypothyroidism	genus.unknowngenus.id.2001	Inverse variance weighted	10	0.0584592	0.330505	0.859604	1.0602	0.554699	2.02638
Hypothyroidism	genus.unknowngenus.id.2001	Weighted mode	10	-0.268823	0.35273	0.465492	0.764279	0.382826	1.52582
Hypothyroidism	genus.unknowngenus.id.2001	MR Egger	10	-1.01851	0.841253	0.260561	0.361133	0.069435	1.87827
Hypothyroidism	genus.unknowngenus.id.2001	Simple median	10	0.314432	0.433242	0.467983	1.36948	0.585831	3.2014
Hypothyroidism	genus.Victivallis.id.2256	Weighted median	10	0.108824	0.236228	0.645034	1.11497	0.701746	1.77151
Hypothyroidism	genus.Victivallis.id.2256	Inverse variance weighted	10	0.219298	0.181125	0.225991	1.2452	0.873097	1.77589
Hypothyroidism	genus.Victivallis.id.2256	Weighted mode	10	0.0479728	0.338828	0.890527	1.04914	0.540031	2.03822
Hypothyroidism	genus.Victivallis.id.2256	MR Egger	10	-0.534317	1.28355	0.688149	0.58607	0.0473552	7.25322
Hypothyroidism	genus.Victivallis.id.2256	Simple median	10	0.151718	0.231541	0.512305	1.16383	0.739262	1.83224
Hypothyroidism	genus.Lachnospira.id.2004	Weighted median	6	-0.085624	0.664509	0.897474	0.917939	0.249559	3.37641
Hypothyroidism	genus.Lachnospira.id.2004	Inverse variance weighted	6	-0.0824821	0.54436	0.879565	0.920828	0.316818	2.67637
Hypothyroidism	genus.Lachnospira.id.2004	Weighted mode	6	-0.792723	0.99934	0.463596	0.452611	0.0638366	3.20907
Hypothyroidism	genus.Lachnospira.id.2004	MR Egger	6	1.26245	3.268	0.718939	3.53407	0.00584114	2138.22
Hypothyroidism	genus.Lachnospira.id.2004	Simple median	6	-0.123528	0.686615	0.857224	0.883797	0.230088	3.39478
Hypothyroidism	genus..Eubacteriumbrachygroup.id.11296	Weighted median	10	0.211453	0.310493	0.495857	1.23547	0.672258	2.27055
Hypothyroidism	genus..Eubacteriumbrachygroup.id.11296	Inverse variance weighted	10	0.154162	0.235405	0.512545	1.16668	0.73548	1.85068
Hypothyroidism	genus..Eubacteriumbrachygroup.id.11296	Weighted mode	10	0.240338	0.53084	0.661446	1.27168	0.44928	3.59946
Hypothyroidism	genus..Eubacteriumbrachygroup.id.11296	MR Egger	10	-0.0675563	1.05535	0.95053	0.934675	0.118121	7.39594
Hypothyroidism	genus..Eubacteriumbrachygroup.id.11296	Simple median	10	0.201476	0.299927	0.501742	1.22321	0.679512	2.20193
Hypothyroidism	genus.Holdemanella.id.11393	Weighted median	11	0.303051	0.374003	0.417773	1.35398	0.650513	2.81819
Hypothyroidism	genus.Holdemanella.id.11393	Inverse variance weighted	11	0.236147	0.276889	0.393738	1.26636	0.735977	2.17897
Hypothyroidism	genus.Holdemanella.id.11393	Weighted mode	11	0.463761	0.536711	0.407792	1.59004	0.55533	4.55267
Hypothyroidism	genus.Holdemanella.id.11393	MR Egger	11	-1.49217	1.0632	0.194024	0.224884	0.0279862	1.80706
Hypothyroidism	genus.Holdemanella.id.11393	Simple median	11	0.101064	0.386968	0.793963	1.10635	0.5182	2.36203
Hypothyroidism	genus.unknowngenus.id.826	Weighted median	14	0.266737	0.366506	0.466747	1.3057	0.636599	2.67805
Hypothyroidism	genus.unknowngenus.id.826	Inverse variance weighted	14	0.204986	0.278762	0.46213	1.22751	0.710783	2.11988
Hypothyroidism	genus.unknowngenus.id.826	Weighted mode	14	0.190276	0.451282	0.68018	1.20958	0.499456	2.92937
Hypothyroidism	genus.unknowngenus.id.826	MR Egger	14	1.14314	0.708466	0.132598	3.13661	0.78235	12.5753
Hypothyroidism	genus.unknowngenus.id.826	Simple median	14	0.152535	0.394209	0.6988	1.16478	0.537883	2.52233
Hypothyroidism	genus.LachnospiraceaeUCG001.id.11321	Weighted median	13	-0.179758	0.366377	0.623682	0.835472	0.407442	1.71316
Hypothyroidism	genus.LachnospiraceaeUCG001.id.11321	Inverse variance weighted	13	0.127327	0.27647	0.645125	1.13579	0.660635	1.95269
Hypothyroidism	genus.LachnospiraceaeUCG001.id.11321	Weighted mode	13	-0.205964	0.644344	0.754731	0.813863	0.230183	2.87759
Hypothyroidism	genus.LachnospiraceaeUCG001.id.11321	MR Egger	13	-0.219742	1.17179	0.854662	0.802726	0.0807463	7.98017
Hypothyroidism	genus.LachnospiraceaeUCG001.id.11321	Simple median	13	-0.27015	0.389057	0.48745	0.763265	0.356044	1.63624
Hypothyroidism	genus.Clostridiumsensustricto1.id.1873	Weighted median	7	0.602596	0.401501	0.133393	1.82685	0.831647	4.013
Hypothyroidism	genus.Clostridiumsensustricto1.id.1873	Inverse variance weighted	7	0.672243	0.301552	0.0257956	1.95863	1.08459	3.53702
Hypothyroidism	genus.Clostridiumsensustricto1.id.1873	Weighted mode	7	0.561427	0.47994	0.286447	1.75317	0.684371	4.49115
Hypothyroidism	genus.Clostridiumsensustricto1.id.1873	MR Egger	7	0.319479	0.702226	0.668216	1.37641	0.347537	5.45123
Hypothyroidism	genus.Clostridiumsensustricto1.id.1873	Simple median	7	0.681248	0.413426	0.0993916	1.97634	0.878915	4.44404
Hypothyroidism	genus.Olsenella.id.822	Weighted median	11	-0.15471	0.251897	0.539098	0.856664	0.522867	1.40356
Hypothyroidism	genus.Olsenella.id.822	Inverse variance weighted	11	-0.107995	0.19441	0.578551	0.897632	0.613216	1.31396
Hypothyroidism	genus.Olsenella.id.822	Weighted mode	11	-0.174199	0.364457	0.64295	0.84013	0.411258	1.71624
Hypothyroidism	genus.Olsenella.id.822	MR Egger	11	-0.32615	0.755888	0.676271	0.721697	0.164033	3.17526
Hypothyroidism	genus.Olsenella.id.822	Simple median	11	-0.16404	0.271126	0.545157	0.848708	0.498851	1.44393
Hypothyroidism	family.Clostridiaceae1.id.1869	Weighted median	10	0.372954	0.482087	0.439153	1.45202	0.564432	3.73536
Hypothyroidism	family.Clostridiaceae1.id.1869	Inverse variance weighted	10	0.182819	0.362619	0.614148	1.2006	0.589834	2.44379
Hypothyroidism	family.Clostridiaceae1.id.1869	Weighted mode	10	0.532184	0.609126	0.404999	1.70265	0.515972	5.61854
Hypothyroidism	family.Clostridiaceae1.id.1869	MR Egger	10	0.844516	1.0466	0.443041	2.32685	0.299149	18.0988
Hypothyroidism	family.Clostridiaceae1.id.1869	Simple median	10	0.163715	0.484903	0.735646	1.17788	0.455347	3.0469
Hypothyroidism	genus.CandidatusSoleaferrea.id.11350	Weighted median	9	-0.237816	0.390331	0.542347	0.788348	0.366827	1.69424
Hypothyroidism	genus.CandidatusSoleaferrea.id.11350	Inverse variance weighted	9	-0.536229	0.341833	0.116721	0.58495	0.299326	1.14312
Hypothyroidism	genus.CandidatusSoleaferrea.id.11350	Weighted mode	9	0.0132001	0.607069	0.983185	1.01329	0.308308	3.33028
Hypothyroidism	genus.CandidatusSoleaferrea.id.11350	MR Egger	9	4.0124	3.51888	0.29169	55.2792	0.0558769	54687.8
Hypothyroidism	genus.CandidatusSoleaferrea.id.11350	Simple median	9	-0.299973	0.409819	0.46419	0.740838	0.331801	1.65413
Hypothyroidism	genus.RuminococcaceaeUCG013.id.11370	Weighted median	11	0.0883452	0.506979	0.861663	1.09237	0.404407	2.95065
Hypothyroidism	genus.RuminococcaceaeUCG013.id.11370	Inverse variance weighted	11	0.272567	0.374564	0.466802	1.31333	0.630289	2.73659
Hypothyroidism	genus.RuminococcaceaeUCG013.id.11370	Weighted mode	11	-0.103673	0.719525	0.888295	0.90152	0.220041	3.69358
Hypothyroidism	genus.RuminococcaceaeUCG013.id.11370	MR Egger	11	-0.566947	1.61597	0.73378	0.567255	0.0238913	13.4684
Hypothyroidism	genus.RuminococcaceaeUCG013.id.11370	Simple median	11	0.249951	0.510016	0.624074	1.28396	0.472517	3.48889
Hypothyroidism	genus..Eubacteriumruminantiumgroup.id.11340	Weighted median	18	0.193967	0.292081	0.506635	1.21406	0.68488	2.1521
Hypothyroidism	genus..Eubacteriumruminantiumgroup.id.11340	Inverse variance weighted	18	0.154925	0.213779	0.468639	1.16757	0.76791	1.77523
Hypothyroidism	genus..Eubacteriumruminantiumgroup.id.11340	Weighted mode	18	-0.307176	0.496808	0.544574	0.735521	0.277782	1.94754
Hypothyroidism	genus..Eubacteriumruminantiumgroup.id.11340	MR Egger	18	1.37353	0.671455	0.0576001	3.94928	1.05917	14.7256
Hypothyroidism	genus..Eubacteriumruminantiumgroup.id.11340	Simple median	18	-0.0757127	0.303594	0.803061	0.927083	0.511322	1.6809
Hypothyroidism	genus.Blautia.id.1992	Weighted median	12	-0.462765	0.451578	0.30547	0.629541	0.259796	1.52551
Hypothyroidism	genus.Blautia.id.1992	Inverse variance weighted	12	-0.0809603	0.336199	0.809702	0.92223	0.477157	1.78245
Hypothyroidism	genus.Blautia.id.1992	Weighted mode	12	-0.476177	0.508342	0.36901	0.621154	0.229345	1.68232
Hypothyroidism	genus.Blautia.id.1992	MR Egger	12	-0.315428	0.828221	0.71128	0.729476	0.143885	3.69834
Hypothyroidism	genus.Blautia.id.1992	Simple median	12	-0.141258	0.449943	0.753561	0.868265	0.359462	2.09726
Hypothyroidism	genus.Butyricicoccus.id.2055	Weighted median	7	-0.238026	0.418167	0.569212	0.788183	0.347277	1.78887
Hypothyroidism	genus.Butyricicoccus.id.2055	Inverse variance weighted	7	-0.038723	0.349474	0.911772	0.962017	0.484958	1.90836
Hypothyroidism	genus.Butyricicoccus.id.2055	Weighted mode	7	-0.21985	0.428595	0.626315	0.802639	0.346492	1.85929
Hypothyroidism	genus.Butyricicoccus.id.2055	MR Egger	7	-0.364196	0.593489	0.566285	0.694755	0.217092	2.22341
Hypothyroidism	genus.Butyricicoccus.id.2055	Simple median	7	0.185085	0.599313	0.757452	1.20332	0.371737	3.89517
Hypothyroidism	genus.Alloprevotella.id.961	Weighted median	6	-0.196772	0.293371	0.502394	0.821378	0.46219	1.45971
Hypothyroidism	genus.Alloprevotella.id.961	Inverse variance weighted	6	-0.222462	0.211341	0.292514	0.800545	0.52904	1.21139
Hypothyroidism	genus.Alloprevotella.id.961	Weighted mode	6	0.0499974	0.390863	0.903201	1.05127	0.488657	2.26164
Hypothyroidism	genus.Alloprevotella.id.961	MR Egger	6	3.00203	1.96387	0.201084	20.1263	0.428629	945.033
Hypothyroidism	genus.Alloprevotella.id.961	Simple median	6	-0.327451	0.275775	0.235074	0.720758	0.419803	1.23747
Hypothyroidism	genus.Butyrivibrio.id.1993	Weighted median	15	-0.0320271	0.205515	0.87616	0.96848	0.647371	1.44887
Hypothyroidism	genus.Butyrivibrio.id.1993	Inverse variance weighted	15	-0.0755782	0.152776	0.620812	0.927207	0.687276	1.2509
Hypothyroidism	genus.Butyrivibrio.id.1993	Weighted mode	15	0.0490543	0.322843	0.881399	1.05028	0.55782	1.97749
Hypothyroidism	genus.Butyrivibrio.id.1993	MR Egger	15	0.365447	0.722984	0.621689	1.44116	0.349378	5.94467
Hypothyroidism	genus.Butyrivibrio.id.1993	Simple median	15	-0.0767522	0.209726	0.714392	0.926119	0.613966	1.39698
Hypothyroidism	genus.Intestinimonas.id.2062	Weighted median	17	-0.211453	0.381323	0.579219	0.809407	0.383335	1.70905
Hypothyroidism	genus.Intestinimonas.id.2062	Inverse variance weighted	17	-0.46604	0.29776	0.117547	0.627482	0.350061	1.12476
Hypothyroidism	genus.Intestinimonas.id.2062	Weighted mode	17	-0.0323617	0.559395	0.954583	0.968156	0.323429	2.89809
Hypothyroidism	genus.Intestinimonas.id.2062	MR Egger	17	-0.56112	0.80599	0.496958	0.57057	0.117554	2.76937
Hypothyroidism	genus.Intestinimonas.id.2062	Simple median	17	-0.319301	0.417602	0.444506	0.726656	0.320523	1.6474
Hypothyroidism	genus.unknowngenus.id.1868	Weighted median	12	0.0857968	0.372764	0.817964	1.08958	0.524757	2.26237
Hypothyroidism	genus.unknowngenus.id.1868	Inverse variance weighted	12	0.038345	0.280789	0.891378	1.03909	0.599294	1.80163
Hypothyroidism	genus.unknowngenus.id.1868	Weighted mode	12	0.0512325	0.558206	0.928522	1.05257	0.352448	3.14343
Hypothyroidism	genus.unknowngenus.id.1868	MR Egger	12	-0.654763	1.00283	0.528534	0.519565	0.0727808	3.70906
Hypothyroidism	genus.unknowngenus.id.1868	Simple median	12	0.134904	0.372943	0.717555	1.14443	0.550975	2.37708
Hypothyroidism	genus.Anaerostipes.id.1991	Weighted median	12	0.0540259	0.550409	0.921809	1.05551	0.358877	3.10442
Hypothyroidism	genus.Anaerostipes.id.1991	Inverse variance weighted	12	-0.105725	0.391573	0.78716	0.899672	0.41761	1.9382
Hypothyroidism	genus.Anaerostipes.id.1991	Weighted mode	12	0.41364	0.833777	0.629584	1.51231	0.295064	7.75116
Hypothyroidism	genus.Anaerostipes.id.1991	MR Egger	12	-0.965969	1.45637	0.522152	0.380614	0.0219178	6.60957
Hypothyroidism	genus.Anaerostipes.id.1991	Simple median	12	0.0030446	0.565346	0.995703	1.00305	0.3312	3.03777
Hypothyroidism	family.Ruminococcaceae.id.2050	Weighted median	9	0.228009	0.398108	0.566827	1.2561	0.575634	2.74094
Hypothyroidism	family.Ruminococcaceae.id.2050	Inverse variance weighted	9	0.128273	0.297696	0.666551	1.13686	0.634314	2.03757
Hypothyroidism	family.Ruminococcaceae.id.2050	Weighted mode	9	0.248781	0.438846	0.586334	1.28246	0.542613	3.03108
Hypothyroidism	family.Ruminococcaceae.id.2050	MR Egger	9	-0.132281	0.630071	0.83969	0.876095	0.254814	3.01217
Hypothyroidism	family.Ruminococcaceae.id.2050	Simple median	9	0.132401	0.454759	0.770941	1.14157	0.468168	2.78355
Hypothyroidism	genus.RikenellaceaeRC9gutgroup.id.11191	Weighted median	11	0.0623714	0.251125	0.80385	1.06436	0.650617	1.7412
Hypothyroidism	genus.RikenellaceaeRC9gutgroup.id.11191	Inverse variance weighted	11	0.192953	0.195569	0.323826	1.21283	0.82666	1.77939
Hypothyroidism	genus.RikenellaceaeRC9gutgroup.id.11191	Weighted mode	11	-0.0543374	0.364025	0.884309	0.947112	0.464021	1.93315
Hypothyroidism	genus.RikenellaceaeRC9gutgroup.id.11191	MR Egger	11	0.702583	1.33087	0.610327	2.01896	0.148685	27.415
Hypothyroidism	genus.RikenellaceaeRC9gutgroup.id.11191	Simple median	11	0.0368624	0.271956	0.892181	1.03755	0.608857	1.76808
Hypothyroidism	genus.Coprococcus1.id.11301	Weighted median	12	-0.338909	0.527678	0.520701	0.712547	0.253305	2.00439
Hypothyroidism	genus.Coprococcus1.id.11301	Inverse variance weighted	12	-0.189238	0.373244	0.612149	0.82759	0.398202	1.71999
Hypothyroidism	genus.Coprococcus1.id.11301	Weighted mode	12	-0.704813	0.869458	0.434764	0.494201	0.0899095	2.71645
Hypothyroidism	genus.Coprococcus1.id.11301	MR Egger	12	-0.728658	1.16908	0.547057	0.482556	0.0487981	4.77191
Hypothyroidism	genus.Coprococcus1.id.11301	Simple median	12	-0.460268	0.518671	0.374864	0.631114	0.228353	1.74425
Hypothyroidism	genus.Roseburia.id.2012	Weighted median	14	-0.0271469	0.496245	0.956374	0.973218	0.367958	2.57408
Hypothyroidism	genus.Roseburia.id.2012	Inverse variance weighted	14	-0.368249	0.363321	0.310791	0.691945	0.339474	1.41038
Hypothyroidism	genus.Roseburia.id.2012	Weighted mode	14	0.0230657	0.784684	0.976996	1.02333	0.219827	4.7638
Hypothyroidism	genus.Roseburia.id.2012	MR Egger	14	-1.27266	1.25905	0.332054	0.280084	0.0237445	3.30381
Hypothyroidism	genus.Roseburia.id.2012	Simple median	14	-0.0286926	0.49006	0.953311	0.971715	0.37187	2.53914
Hypothyroidism	family.Methanobacteriaceae.id.121	Weighted median	10	0.489367	0.254458	0.0544583	1.63128	0.990673	2.68614
Hypothyroidism	family.Methanobacteriaceae.id.121	Inverse variance weighted	10	0.476706	0.230237	0.0384052	1.61076	1.02577	2.52937
Hypothyroidism	family.Methanobacteriaceae.id.121	Weighted mode	10	0.481435	0.29852	0.14126	1.61839	0.901528	2.90529
Hypothyroidism	family.Methanobacteriaceae.id.121	MR Egger	10	0.690989	0.984325	0.502593	1.99569	0.28988	13.7394
Hypothyroidism	family.Methanobacteriaceae.id.121	Simple median	10	0.57547	0.261575	0.0278059	1.77797	1.06479	2.9688
Hypothyroidism	genus.Turicibacter.id.2162	Weighted median	10	0.474507	0.440668	0.281573	1.60722	0.677598	3.81224
Hypothyroidism	genus.Turicibacter.id.2162	Inverse variance weighted	10	0.183362	0.325387	0.573081	1.20125	0.634831	2.27305
Hypothyroidism	genus.Turicibacter.id.2162	Weighted mode	10	0.658696	0.644917	0.333749	1.93227	0.545889	6.83963
Hypothyroidism	genus.Turicibacter.id.2162	MR Egger	10	0.955852	1.34373	0.497087	2.60089	0.186772	36.2185
Hypothyroidism	genus.Turicibacter.id.2162	Simple median	10	0.456167	0.424341	0.282374	1.57801	0.686917	3.62507
Hypothyroidism	genus.Anaerofilum.id.2053	Weighted median	11	0.146142	0.324182	0.652131	1.15736	0.613083	2.18483
Hypothyroidism	genus.Anaerofilum.id.2053	Inverse variance weighted	11	0.219329	0.25774	0.394787	1.24524	0.751381	2.0637
Hypothyroidism	genus.Anaerofilum.id.2053	Weighted mode	11	0.274157	0.454461	0.559771	1.31542	0.539783	3.20561
Hypothyroidism	genus.Anaerofilum.id.2053	MR Egger	11	2.22027	1.43334	0.155787	9.2098	0.554838	152.874
Hypothyroidism	genus.Anaerofilum.id.2053	Simple median	11	0.196324	0.334004	0.556673	1.21692	0.632343	2.34192
Hypothyroidism	genus.Collinsella.id.815	Weighted median	9	0.709281	0.485941	0.144399	2.03253	0.784143	5.2684
Hypothyroidism	genus.Collinsella.id.815	Inverse variance weighted	9	0.426834	0.462227	0.355784	1.5324	0.619321	3.79164
Hypothyroidism	genus.Collinsella.id.815	Weighted mode	9	0.716278	0.623408	0.283758	2.0468	0.603143	6.94593
Hypothyroidism	genus.Collinsella.id.815	MR Egger	9	-1.59843	1.7383	0.388403	0.202214	0.00670106	6.1021
Hypothyroidism	genus.Collinsella.id.815	Simple median	9	0.693026	0.501432	0.166943	1.99976	0.748428	5.34324
Hypothyroidism	family.Actinomycetaceae.id.421	Weighted median	5	0.184298	0.46956	0.694695	1.20237	0.479007	3.01812
Hypothyroidism	family.Actinomycetaceae.id.421	Inverse variance weighted	5	0.0564807	0.395672	0.88649	1.05811	0.487222	2.2979
Hypothyroidism	family.Actinomycetaceae.id.421	Weighted mode	5	0.326959	0.640793	0.63675	1.38674	0.39495	4.86911
Hypothyroidism	family.Actinomycetaceae.id.421	MR Egger	5	0.0979049	1.38871	0.948232	1.10286	0.0725153	16.773
Hypothyroidism	family.Actinomycetaceae.id.421	Simple median	5	0.235222	0.515015	0.647866	1.26519	0.461069	3.47173
Hypothyroidism	genus.LachnospiraceaeUCG008.id.11328	Weighted median	11	-0.13454	0.315498	0.66979	0.874118	0.470992	1.62228
Hypothyroidism	genus.LachnospiraceaeUCG008.id.11328	Inverse variance weighted	11	-0.0825964	0.250436	0.741543	0.920723	0.563577	1.50419
Hypothyroidism	genus.LachnospiraceaeUCG008.id.11328	Weighted mode	11	-0.174247	0.467471	0.717117	0.840089	0.336052	2.10012
Hypothyroidism	genus.LachnospiraceaeUCG008.id.11328	MR Egger	11	-1.96446	1.47034	0.214327	0.140231	0.00785711	2.5028
Hypothyroidism	genus.LachnospiraceaeUCG008.id.11328	Simple median	11	-0.190144	0.328754	0.56301	0.82684	0.434091	1.57494
Hypothyroidism	family.Bifidobacteriaceae.id.433	Weighted median	11	-0.189201	0.480656	0.693854	0.82762	0.322618	2.12312
Hypothyroidism	family.Bifidobacteriaceae.id.433	Inverse variance weighted	11	-0.137268	0.351204	0.695909	0.871737	0.43796	1.73515
Hypothyroidism	family.Bifidobacteriaceae.id.433	Weighted mode	11	-0.0952932	0.646574	0.88576	0.909106	0.256	3.22842
Hypothyroidism	family.Bifidobacteriaceae.id.433	MR Egger	11	-0.251024	1.24018	0.844098	0.778004	0.068442	8.84384
Hypothyroidism	family.Bifidobacteriaceae.id.433	Simple median	11	0.131033	0.504157	0.794937	1.14001	0.424385	3.06234
Hypothyroidism	genus.LachnospiraceaeNK4A136group.id.11319	Weighted median	15	-0.255253	0.456828	0.576332	0.77472	0.316435	1.89673
Hypothyroidism	genus.LachnospiraceaeNK4A136group.id.11319	Inverse variance weighted	15	-0.272326	0.34098	0.424489	0.761606	0.390375	1.48586
Hypothyroidism	genus.LachnospiraceaeNK4A136group.id.11319	Weighted mode	15	-0.190438	0.641342	0.770874	0.826597	0.235165	2.90546
Hypothyroidism	genus.LachnospiraceaeNK4A136group.id.11319	MR Egger	15	-0.839625	0.752757	0.284874	0.431872	0.0987632	1.88849
Hypothyroidism	genus.LachnospiraceaeNK4A136group.id.11319	Simple median	15	-0.288616	0.480795	0.548313	0.7493	0.292008	1.92272
Hypothyroidism	genus.Flavonifractor.id.2059	Weighted median	5	0.498109	0.612625	0.416176	1.64561	0.495278	5.46768
Hypothyroidism	genus.Flavonifractor.id.2059	Inverse variance weighted	5	0.486115	0.514619	0.344858	1.62599	0.593013	4.45831
Hypothyroidism	genus.Flavonifractor.id.2059	Weighted mode	5	0.519506	0.730955	0.516501	1.6812	0.401252	7.04401
Hypothyroidism	genus.Flavonifractor.id.2059	MR Egger	5	-0.067502	2.11736	0.97657	0.934726	0.014735	59.2951
Hypothyroidism	genus.Flavonifractor.id.2059	Simple median	5	0.506967	0.635787	0.425227	1.66025	0.477507	5.77253
Hypothyroidism	family.unknownfamily.id.1000006161	Weighted median	13	0.186846	0.255196	0.464068	1.20544	0.731002	1.9878
Hypothyroidism	family.unknownfamily.id.1000006161	Inverse variance weighted	13	0.194821	0.189501	0.303914	1.21509	0.838115	1.76163
Hypothyroidism	family.unknownfamily.id.1000006161	Weighted mode	13	0.584207	0.431762	0.200973	1.79357	0.769475	4.18063
Hypothyroidism	family.unknownfamily.id.1000006161	MR Egger	13	1.58373	0.701015	0.0451554	4.87312	1.23336	19.2541
Hypothyroidism	family.unknownfamily.id.1000006161	Simple median	13	0.0609579	0.269514	0.821064	1.06285	0.626699	1.80255
Hypothyroidism	genus.LachnospiraceaeUCG010.id.11330	Weighted median	10	-0.705223	0.453725	0.120114	0.493999	0.203005	1.20211
Hypothyroidism	genus.LachnospiraceaeUCG010.id.11330	Inverse variance weighted	10	-0.64429	0.338145	0.0567324	0.525035	0.270616	1.01865
Hypothyroidism	genus.LachnospiraceaeUCG010.id.11330	Weighted mode	10	-0.715756	0.606294	0.268043	0.488822	0.148958	1.60413
Hypothyroidism	genus.LachnospiraceaeUCG010.id.11330	MR Egger	10	-1.06284	0.892642	0.267911	0.345472	0.0600594	1.98721
Hypothyroidism	genus.LachnospiraceaeUCG010.id.11330	Simple median	10	-0.829952	0.444297	0.0617607	0.43607	0.182542	1.04172
Hypothyroidism	genus.Howardella.id.2000	Weighted median	10	0.0936053	0.28174	0.739708	1.09813	0.632165	1.90754
Hypothyroidism	genus.Howardella.id.2000	Inverse variance weighted	10	0.252915	0.227135	0.265492	1.28777	0.825085	2.00993
Hypothyroidism	genus.Howardella.id.2000	Weighted mode	10	0.0837895	0.429843	0.849777	1.0874	0.468273	2.5251
Hypothyroidism	genus.Howardella.id.2000	MR Egger	10	1.34088	0.989452	0.212382	3.82241	0.549666	26.5813
Hypothyroidism	genus.Howardella.id.2000	Simple median	10	0.149234	0.275815	0.588464	1.16094	0.676134	1.99338
Hypothyroidism	genus.Holdemania.id.2157	Weighted median	15	0.210464	0.341866	0.538136	1.23425	0.631541	2.41216
Hypothyroidism	genus.Holdemania.id.2157	Inverse variance weighted	15	0.359713	0.241563	0.13646	1.43292	0.89248	2.30062
Hypothyroidism	genus.Holdemania.id.2157	Weighted mode	15	0.221844	0.49092	0.658267	1.24838	0.476943	3.26757
Hypothyroidism	genus.Holdemania.id.2157	MR Egger	15	0.184566	0.828092	0.827092	1.2027	0.237285	6.09596
Hypothyroidism	genus.Holdemania.id.2157	Simple median	15	0.228583	0.334962	0.494977	1.25682	0.651849	2.42325
Hypothyroidism	family.Streptococcaceae.id.1850	Weighted median	14	0.174651	0.407476	0.668202	1.19083	0.535796	2.64668
Hypothyroidism	family.Streptococcaceae.id.1850	Inverse variance weighted	14	0.102809	0.290975	0.723845	1.10828	0.626566	1.96034
Hypothyroidism	family.Streptococcaceae.id.1850	Weighted mode	14	0.177665	0.762708	0.819436	1.19443	0.267873	5.32586
Hypothyroidism	family.Streptococcaceae.id.1850	MR Egger	14	0.414367	1.21433	0.73883	1.51341	0.140054	16.3538
Hypothyroidism	family.Streptococcaceae.id.1850	Simple median	14	0.0466709	0.403139	0.907836	1.04778	0.475455	2.30902
Hypothyroidism	genus.Lactococcus.id.1851	Weighted median	9	-0.00880045	0.274546	0.974428	0.991238	0.578736	1.69776
Hypothyroidism	genus.Lactococcus.id.1851	Inverse variance weighted	9	0.0245674	0.218346	0.910414	1.02487	0.668051	1.57228
Hypothyroidism	genus.Lactococcus.id.1851	Weighted mode	9	0.0234132	0.365488	0.950494	1.02369	0.500102	2.09545
Hypothyroidism	genus.Lactococcus.id.1851	MR Egger	9	1.05673	0.847761	0.252675	2.87695	0.54614	15.1552
Hypothyroidism	genus.Lactococcus.id.1851	Simple median	9	0.0120319	0.284027	0.96621	1.0121	0.580038	1.76601
Hypothyroidism	genus.Senegalimassilia.id.11160	Weighted median	5	-0.812556	0.537765	0.130792	0.443722	0.154652	1.27311
Hypothyroidism	genus.Senegalimassilia.id.11160	Inverse variance weighted	5	-0.637898	0.539138	0.236737	0.528402	0.183671	1.52016
Hypothyroidism	genus.Senegalimassilia.id.11160	Weighted mode	5	-0.831788	0.80722	0.361032	0.43527	0.0894621	2.11777
Hypothyroidism	genus.Senegalimassilia.id.11160	MR Egger	5	-0.28736	2.18987	0.903905	0.750242	0.0102599	54.8602
Hypothyroidism	genus.Senegalimassilia.id.11160	Simple median	5	-1.03188	0.57946	0.0749503	0.356335	0.114449	1.10944
Hypothyroidism	genus.Alistipes.id.968	Weighted median	14	-0.664953	0.498657	0.182372	0.514298	0.19353	1.36672
Hypothyroidism	genus.Alistipes.id.968	Inverse variance weighted	14	-0.310306	0.345456	0.369053	0.733223	0.372544	1.44309
Hypothyroidism	genus.Alistipes.id.968	Weighted mode	14	-0.728106	0.764696	0.358389	0.482822	0.107861	2.16127
Hypothyroidism	genus.Alistipes.id.968	MR Egger	14	-0.200863	1.58267	0.90111	0.818024	0.0367763	18.1955
Hypothyroidism	genus.Alistipes.id.968	Simple median	14	-0.733823	0.472979	0.120784	0.48007	0.189975	1.21314
Hypothyroidism	genus.Faecalibacterium.id.2057	Weighted median	10	-0.0231326	0.466954	0.96049	0.977133	0.391268	2.44024
Hypothyroidism	genus.Faecalibacterium.id.2057	Inverse variance weighted	10	0.40916	0.395179	0.300492	1.50555	0.693925	3.26648
Hypothyroidism	genus.Faecalibacterium.id.2057	Weighted mode	10	-0.0662526	0.49749	0.896986	0.935894	0.352984	2.48141
Hypothyroidism	genus.Faecalibacterium.id.2057	MR Egger	10	1.16153	0.776225	0.172922	3.19482	0.697767	14.6279
Hypothyroidism	genus.Faecalibacterium.id.2057	Simple median	10	0.282628	0.481596	0.557299	1.32661	0.51618	3.40947
Hypothyroidism	family.Verrucomicrobiaceae.id.4036	Weighted median	11	-0.0772059	0.464784	0.868069	0.925699	0.372253	2.30198
Hypothyroidism	family.Verrucomicrobiaceae.id.4036	Inverse variance weighted	11	-0.0458823	0.330358	0.88954	0.955154	0.499882	1.82507
Hypothyroidism	family.Verrucomicrobiaceae.id.4036	Weighted mode	11	-0.106867	0.827475	0.899801	0.898645	0.177512	4.54934
Hypothyroidism	family.Verrucomicrobiaceae.id.4036	MR Egger	11	0.0661428	1.4524	0.964671	1.06838	0.0620041	18.409
Hypothyroidism	family.Verrucomicrobiaceae.id.4036	Simple median	11	-0.0975564	0.4578	0.83125	0.907051	0.369781	2.22494
Hypothyroidism	genus.Sellimonas.id.14369	Weighted median	8	0.0792987	0.276374	0.774169	1.08253	0.629774	1.86077
Hypothyroidism	genus.Sellimonas.id.14369	Inverse variance weighted	8	0.133683	0.247598	0.589252	1.14303	0.703555	1.85703
Hypothyroidism	genus.Sellimonas.id.14369	Weighted mode	8	0.228299	0.402953	0.588706	1.25646	0.570359	2.76789
Hypothyroidism	genus.Sellimonas.id.14369	MR Egger	8	-1.16318	1.36823	0.427865	0.31249	0.021388	4.56563
Hypothyroidism	genus.Sellimonas.id.14369	Simple median	8	0.122436	0.289763	0.672632	1.13025	0.640504	1.99446
Hypothyroidism	family.Victivallaceae.id.2255	Weighted median	12	0.0301629	0.271371	0.911497	1.03062	0.605485	1.75427
Hypothyroidism	family.Victivallaceae.id.2255	Inverse variance weighted	12	0.236724	0.205067	0.248346	1.26709	0.847719	1.89393
Hypothyroidism	family.Victivallaceae.id.2255	Weighted mode	12	-0.251364	0.413262	0.555376	0.777739	0.345986	1.74827
Hypothyroidism	family.Victivallaceae.id.2255	MR Egger	12	-2.11158	0.903403	0.0415256	0.121046	0.0206043	0.71112
Hypothyroidism	family.Victivallaceae.id.2255	Simple median	12	0.162821	0.283798	0.566157	1.17683	0.674743	2.05251
Hypothyroidism	genus.Tyzzerella3.id.11335	Weighted median	13	-0.157315	0.250917	0.530685	0.854435	0.52251	1.39722
Hypothyroidism	genus.Tyzzerella3.id.11335	Inverse variance weighted	13	0.0448902	0.185731	0.809017	1.04591	0.726771	1.5052
Hypothyroidism	genus.Tyzzerella3.id.11335	Weighted mode	13	-0.187273	0.32069	0.570055	0.829217	0.442274	1.5547
Hypothyroidism	genus.Tyzzerella3.id.11335	MR Egger	13	-0.737679	0.997274	0.474976	0.478223	0.0677226	3.37697
Hypothyroidism	genus.Tyzzerella3.id.11335	Simple median	13	-0.15223	0.266028	0.567163	0.85879	0.509846	1.44655
Hypothyroidism	family.Bacteroidaceae.id.917	Weighted median	9	1.39139	0.637035	0.0289497	4.02045	1.1535	14.0129
Hypothyroidism	family.Bacteroidaceae.id.917	Inverse variance weighted	9	1.21273	0.480117	0.0115404	3.36264	1.31219	8.61717
Hypothyroidism	family.Bacteroidaceae.id.917	Weighted mode	9	2.01178	1.02555	0.0854368	7.47665	1.00172	55.8045
Hypothyroidism	family.Bacteroidaceae.id.917	MR Egger	9	2.52291	2.57552	0.359931	12.4648	0.0800497	1940.93
Hypothyroidism	family.Bacteroidaceae.id.917	Simple median	9	1.24748	0.683108	0.0678232	3.48155	0.91264	13.2815
Hypothyroidism	genus.Fusicatenibacter.id.11305	Weighted median	18	-0.536679	0.450638	0.23368	0.584687	0.241731	1.41421
Hypothyroidism	genus.Fusicatenibacter.id.11305	Inverse variance weighted	18	-0.301822	0.327537	0.356795	0.73947	0.389148	1.40516
Hypothyroidism	genus.Fusicatenibacter.id.11305	Weighted mode	18	-0.554391	0.708314	0.444576	0.574422	0.143318	2.30229
Hypothyroidism	genus.Fusicatenibacter.id.11305	MR Egger	18	-0.38647	1.28109	0.766787	0.679451	0.0551662	8.36841
Hypothyroidism	genus.Fusicatenibacter.id.11305	Simple median	18	-0.54052	0.46003	0.240009	0.582446	0.236412	1.43496
Hypothyroidism	genus.Slackia.id.825	Weighted median	6	-0.0444224	0.430284	0.917773	0.95655	0.411569	2.22317
Hypothyroidism	genus.Slackia.id.825	Inverse variance weighted	6	0.0552212	0.346087	0.873229	1.05677	0.536274	2.08246
Hypothyroidism	genus.Slackia.id.825	Weighted mode	6	0.778355	0.717943	0.327787	2.17789	0.533224	8.89531
Hypothyroidism	genus.Slackia.id.825	MR Egger	6	-3.41242	1.70193	0.115451	0.0329612	0.00117299	0.926218
Hypothyroidism	genus.Slackia.id.825	Simple median	6	0.18307	0.418666	0.661916	1.2009	0.528604	2.72824
Hypothyroidism	genus.RuminococcaceaeUCG005.id.11363	Weighted median	13	0.0905163	0.45001	0.840587	1.09474	0.453163	2.64464
Hypothyroidism	genus.RuminococcaceaeUCG005.id.11363	Inverse variance weighted	13	0.022138	0.37099	0.952416	1.02238	0.494107	2.11547
Hypothyroidism	genus.RuminococcaceaeUCG005.id.11363	Weighted mode	13	0.0481599	0.657467	0.942813	1.04934	0.289247	3.80683
Hypothyroidism	genus.RuminococcaceaeUCG005.id.11363	MR Egger	13	-0.366636	1.23303	0.771742	0.693062	0.0618297	7.76866
Hypothyroidism	genus.RuminococcaceaeUCG005.id.11363	Simple median	13	0.0817039	0.467385	0.861228	1.08513	0.434147	2.71225
Hypothyroidism	genus.Akkermansia.id.4037	Weighted median	11	-0.0772105	0.448824	0.863415	0.925695	0.38408	2.23108
Hypothyroidism	genus.Akkermansia.id.4037	Inverse variance weighted	11	-0.0463447	0.330157	0.888366	0.954713	0.499847	1.82351
Hypothyroidism	genus.Akkermansia.id.4037	Weighted mode	11	-0.116637	0.7643	0.881744	0.889908	0.198957	3.98043
Hypothyroidism	genus.Akkermansia.id.4037	MR Egger	11	0.0561093	1.44697	0.969915	1.05771	0.0620421	18.0322
Hypothyroidism	genus.Akkermansia.id.4037	Simple median	11	-0.0971138	0.480791	0.839927	0.907453	0.353644	2.32853
Hypothyroidism	genus.Desulfovibrio.id.3173	Weighted median	10	-0.0567683	0.424211	0.893544	0.944813	0.411387	2.16991
Hypothyroidism	genus.Desulfovibrio.id.3173	Inverse variance weighted	10	-0.0706213	0.350374	0.840261	0.931815	0.468906	1.85171
Hypothyroidism	genus.Desulfovibrio.id.3173	Weighted mode	10	-0.194228	0.559605	0.736509	0.82347	0.274981	2.466
Hypothyroidism	genus.Desulfovibrio.id.3173	MR Egger	10	-0.434314	1.01318	0.679476	0.647709	0.0889085	4.71863
Hypothyroidism	genus.Desulfovibrio.id.3173	Simple median	10	0.375564	0.438165	0.391373	1.45581	0.616782	3.43621
Hypothyroidism	genus..Ruminococcustorquesgroup.id.14377	Weighted median	9	-0.663445	0.452679	0.142758	0.515074	0.212101	1.25083
Hypothyroidism	genus..Ruminococcustorquesgroup.id.14377	Inverse variance weighted	9	-0.608179	0.332791	0.067623	0.544341	0.283527	1.04508
Hypothyroidism	genus..Ruminococcustorquesgroup.id.14377	Weighted mode	9	-0.860701	0.490308	0.11726	0.422866	0.16175	1.10551
Hypothyroidism	genus..Ruminococcustorquesgroup.id.14377	MR Egger	9	-1.34329	0.745692	0.114649	0.260985	0.0605159	1.12554
Hypothyroidism	genus..Ruminococcustorquesgroup.id.14377	Simple median	9	-0.508053	0.512497	0.321525	0.601666	0.220348	1.64286
Hypothyroidism	genus.RuminococcaceaeUCG009.id.11366	Weighted median	12	-0.0021544	0.334735	0.994865	0.997848	0.517765	1.92308
Hypothyroidism	genus.RuminococcaceaeUCG009.id.11366	Inverse variance weighted	12	0.0785436	0.248254	0.751712	1.08171	0.664955	1.75966
Hypothyroidism	genus.RuminococcaceaeUCG009.id.11366	Weighted mode	12	-0.0867212	0.452015	0.851352	0.916933	0.378072	2.22382
Hypothyroidism	genus.RuminococcaceaeUCG009.id.11366	MR Egger	12	0.153616	0.943431	0.873898	1.16604	0.183506	7.40934
Hypothyroidism	genus.RuminococcaceaeUCG009.id.11366	Simple median	12	-0.0112664	0.347295	0.974121	0.988797	0.500592	1.95313
Hypothyroidism	genus.Prevotella9.id.11183	Weighted median	15	-0.322963	0.329764	0.327393	0.724	0.379348	1.38178
Hypothyroidism	genus.Prevotella9.id.11183	Inverse variance weighted	15	-0.27828	0.247644	0.261136	0.757085	0.465957	1.23011
Hypothyroidism	genus.Prevotella9.id.11183	Weighted mode	15	-0.336389	0.469221	0.485219	0.714345	0.284773	1.79191
Hypothyroidism	genus.Prevotella9.id.11183	MR Egger	15	0.0177024	0.709512	0.980474	1.01786	0.25336	4.08919
Hypothyroidism	genus.Prevotella9.id.11183	Simple median	15	-0.428259	0.33014	0.194561	0.651643	0.341184	1.2446
Hypothyroidism	family.Erysipelotrichaceae.id.2149	Weighted median	13	-0.453432	0.564455	0.421796	0.635444	0.210186	1.9211
Hypothyroidism	family.Erysipelotrichaceae.id.2149	Inverse variance weighted	13	-0.309333	0.458493	0.499883	0.733936	0.2988	1.80275
Hypothyroidism	family.Erysipelotrichaceae.id.2149	Weighted mode	13	-0.803341	0.84377	0.359838	0.44783	0.0856805	2.34069
Hypothyroidism	family.Erysipelotrichaceae.id.2149	MR Egger	13	-0.674789	2.21899	0.766729	0.509264	0.00657808	39.4264
Hypothyroidism	family.Erysipelotrichaceae.id.2149	Simple median	13	-0.254545	0.599543	0.671153	0.775269	0.239393	2.51069
Hypothyroidism	genus.unknowngenus.id.2071	Weighted median	16	-0.254714	0.390428	0.514144	0.775138	0.360612	1.66616
Hypothyroidism	genus.unknowngenus.id.2071	Inverse variance weighted	16	-0.292085	0.281757	0.299896	0.746705	0.429846	1.29714
Hypothyroidism	genus.unknowngenus.id.2071	Weighted mode	16	-0.0451614	0.616711	0.942591	0.955843	0.285386	3.20141
Hypothyroidism	genus.unknowngenus.id.2071	MR Egger	16	-1.9913	1.34763	0.161649	0.136518	0.00972885	1.91566
Hypothyroidism	genus.unknowngenus.id.2071	Simple median	16	-0.362517	0.397054	0.361234	0.695922	0.319582	1.51544
Hypothyroidism	family.Pasteurellaceae.id.3689	Weighted median	13	-0.54975	0.328238	0.0939631	0.577094	0.303281	1.09812
Hypothyroidism	family.Pasteurellaceae.id.3689	Inverse variance weighted	13	-0.324318	0.237113	0.171382	0.723021	0.454272	1.15076
Hypothyroidism	family.Pasteurellaceae.id.3689	Weighted mode	13	-0.616417	0.41683	0.164952	0.539875	0.238496	1.2221
Hypothyroidism	family.Pasteurellaceae.id.3689	MR Egger	13	-0.656128	0.560544	0.266526	0.518857	0.172943	1.55665
Hypothyroidism	family.Pasteurellaceae.id.3689	Simple median	13	-0.403002	0.3271	0.217932	0.668311	0.352002	1.26885
Hypothyroidism	genus.FamilyXIIIUCG001.id.11294	Weighted median	8	0.364335	0.535576	0.496335	1.43956	0.503892	4.11263
Hypothyroidism	genus.FamilyXIIIUCG001.id.11294	Inverse variance weighted	8	0.129519	0.407286	0.750482	1.13828	0.512342	2.52894
Hypothyroidism	genus.FamilyXIIIUCG001.id.11294	Weighted mode	8	0.308682	0.753893	0.694448	1.36163	0.310693	5.96741
Hypothyroidism	genus.FamilyXIIIUCG001.id.11294	MR Egger	8	-1.57431	1.10894	0.205517	0.207151	0.0235687	1.8207
Hypothyroidism	genus.FamilyXIIIUCG001.id.11294	Simple median	8	0.391496	0.54734	0.474442	1.47919	0.505964	4.32444
Hypothyroidism	genus.Coprobacter.id.949	Weighted median	11	-0.183479	0.388321	0.636575	0.83237	0.38884	1.78181
Hypothyroidism	genus.Coprobacter.id.949	Inverse variance weighted	11	-0.092941	0.305576	0.761014	0.911247	0.500639	1.65862
Hypothyroidism	genus.Coprobacter.id.949	Weighted mode	11	-0.284166	0.579726	0.634588	0.752642	0.24161	2.34456
Hypothyroidism	genus.Coprobacter.id.949	MR Egger	11	1.02547	1.3002	0.450561	2.78841	0.218074	35.6541
Hypothyroidism	genus.Coprobacter.id.949	Simple median	11	-0.0810597	0.387417	0.834268	0.922139	0.431539	1.97048
Hypothyroidism	genus.Haemophilus.id.3698	Weighted median	8	-0.525636	0.357844	0.14186	0.591179	0.293168	1.19213
Hypothyroidism	genus.Haemophilus.id.3698	Inverse variance weighted	8	-0.26484	0.282409	0.348354	0.767329	0.441153	1.33467
Hypothyroidism	genus.Haemophilus.id.3698	Weighted mode	8	-0.652781	0.470237	0.207653	0.520596	0.207122	1.3085
Hypothyroidism	genus.Haemophilus.id.3698	MR Egger	8	-0.945735	0.694956	0.222454	0.388394	0.099475	1.51646
Hypothyroidism	genus.Haemophilus.id.3698	Simple median	8	-0.379796	0.373417	0.309113	0.684001	0.329002	1.42205
Hypothyroidism	genus.RuminococcaceaeUCG002.id.11360	Weighted median	21	-0.0318108	0.382002	0.933634	0.96869	0.458161	2.0481
Hypothyroidism	genus.RuminococcaceaeUCG002.id.11360	Inverse variance weighted	21	0.032437	0.279205	0.907513	1.03297	0.597618	1.78546
Hypothyroidism	genus.RuminococcaceaeUCG002.id.11360	Weighted mode	21	0.157279	0.518665	0.764839	1.17032	0.423457	3.23446
Hypothyroidism	genus.RuminococcaceaeUCG002.id.11360	MR Egger	21	0.477909	0.820895	0.56729	1.6127	0.322696	8.05959
Hypothyroidism	genus.RuminococcaceaeUCG002.id.11360	Simple median	21	-0.132891	0.405277	0.742985	0.87556	0.395647	1.9376
Hypothyroidism	genus.ErysipelotrichaceaeUCG003.id.11384	Weighted median	16	-0.683502	0.409531	0.09512	0.504846	0.226234	1.12657
Hypothyroidism	genus.ErysipelotrichaceaeUCG003.id.11384	Inverse variance weighted	16	-0.253379	0.299199	0.397074	0.776173	0.431793	1.39522
Hypothyroidism	genus.ErysipelotrichaceaeUCG003.id.11384	Weighted mode	16	-0.880165	0.578009	0.148622	0.414714	0.133579	1.28754
Hypothyroidism	genus.ErysipelotrichaceaeUCG003.id.11384	MR Egger	16	0.154753	0.755936	0.84074	1.16737	0.265303	5.13658
Hypothyroidism	genus.ErysipelotrichaceaeUCG003.id.11384	Simple median	16	-0.853146	0.412758	0.0387397	0.426073	0.18973	0.956819
Hypothyroidism	genus.RuminococcaceaeUCG003.id.11361	Weighted median	12	0.306049	0.463281	0.508861	1.35805	0.547725	3.36719
Hypothyroidism	genus.RuminococcaceaeUCG003.id.11361	Inverse variance weighted	12	0.136625	0.376931	0.717003	1.1464	0.547628	2.39986
Hypothyroidism	genus.RuminococcaceaeUCG003.id.11361	Weighted mode	12	0.313318	0.61376	0.619797	1.36796	0.410799	4.55528
Hypothyroidism	genus.RuminococcaceaeUCG003.id.11361	MR Egger	12	0.520878	1.1808	0.668507	1.68351	0.16638	17.0345
Hypothyroidism	genus.RuminococcaceaeUCG003.id.11361	Simple median	12	0.274837	0.463667	0.55335	1.31632	0.530493	3.26619
Hypothyroidism	genus.LachnospiraceaeUCG004.id.11324	Weighted median	12	-0.148542	0.50472	0.768525	0.861964	0.320526	2.31801
Hypothyroidism	genus.LachnospiraceaeUCG004.id.11324	Inverse variance weighted	12	0.191417	0.362383	0.597348	1.21096	0.595203	2.46375
Hypothyroidism	genus.LachnospiraceaeUCG004.id.11324	Weighted mode	12	-0.30593	0.723824	0.680689	0.736438	0.17824	3.04276
Hypothyroidism	genus.LachnospiraceaeUCG004.id.11324	MR Egger	12	-0.427476	1.48268	0.778995	0.652153	0.0356669	11.9243
Hypothyroidism	genus.LachnospiraceaeUCG004.id.11324	Simple median	12	-0.0414433	0.495722	0.933373	0.959404	0.363107	2.53494
Hypothyroidism	genus..Eubacteriumrectalegroup.id.14374	Weighted median	8	-0.315728	0.632652	0.617741	0.729258	0.211036	2.52003
Hypothyroidism	genus..Eubacteriumrectalegroup.id.14374	Inverse variance weighted	8	-0.356178	0.495013	0.471812	0.700348	0.26543	1.84789
Hypothyroidism	genus..Eubacteriumrectalegroup.id.14374	Weighted mode	8	-0.279855	0.75863	0.723111	0.755893	0.170884	3.34364
Hypothyroidism	genus..Eubacteriumrectalegroup.id.14374	MR Egger	8	-0.218607	1.4471	0.884875	0.803638	0.0471259	13.7044
Hypothyroidism	genus..Eubacteriumrectalegroup.id.14374	Simple median	8	-0.263428	0.656338	0.688154	0.768413	0.21228	2.78151
Hypothyroidism	genus..Eubacteriumcoprostanoligenesgroup.id.11375	Weighted median	12	-0.103609	0.49034	0.832652	0.901577	0.34484	2.35716
Hypothyroidism	genus..Eubacteriumcoprostanoligenesgroup.id.11375	Inverse variance weighted	12	-0.0779652	0.364073	0.830433	0.924997	0.453142	1.88819
Hypothyroidism	genus..Eubacteriumcoprostanoligenesgroup.id.11375	Weighted mode	12	-0.140458	0.713199	0.847465	0.86896	0.21474	3.51631
Hypothyroidism	genus..Eubacteriumcoprostanoligenesgroup.id.11375	MR Egger	12	-0.58431	1.63092	0.727588	0.55749	0.0228019	13.6302
Hypothyroidism	genus..Eubacteriumcoprostanoligenesgroup.id.11375	Simple median	12	-0.13712	0.467314	0.7692	0.871866	0.34887	2.17889
Hypothyroidism	genus.Actinomyces.id.423	Weighted median	7	-0.294017	0.411935	0.475384	0.745264	0.332402	1.67092
Hypothyroidism	genus.Actinomyces.id.423	Inverse variance weighted	7	-0.0968407	0.327973	0.767787	0.907701	0.477272	1.72631
Hypothyroidism	genus.Actinomyces.id.423	Weighted mode	7	-0.412958	0.57105	0.496795	0.66169	0.216057	2.02648
Hypothyroidism	genus.Actinomyces.id.423	MR Egger	7	-0.988336	0.952986	0.347221	0.372196	0.0574875	2.40973
Hypothyroidism	genus.Actinomyces.id.423	Simple median	7	-0.243168	0.454925	0.592979	0.78414	0.32148	1.91264
Hypothyroidism	genus.Peptococcus.id.2037	Weighted median	12	0.0199029	0.26645	0.940456	1.0201	0.605113	1.71969
Hypothyroidism	genus.Peptococcus.id.2037	Inverse variance weighted	12	0.0116333	0.207352	0.955259	1.0117	0.67383	1.51899
Hypothyroidism	genus.Peptococcus.id.2037	Weighted mode	12	0.0456236	0.350825	0.898877	1.04668	0.526242	2.08182
Hypothyroidism	genus.Peptococcus.id.2037	MR Egger	12	-0.123998	0.858185	0.887986	0.883382	0.164303	4.74953
Hypothyroidism	genus.Peptococcus.id.2037	Simple median	12	0.0237347	0.261224	0.927604	1.02402	0.613691	1.7087
Hypothyroidism	family.Coriobacteriaceae.id.811	Weighted median	14	-0.0809774	0.499602	0.87124	0.922215	0.346388	2.45528
Hypothyroidism	family.Coriobacteriaceae.id.811	Inverse variance weighted	14	0.208139	0.402812	0.605356	1.23138	0.55913	2.7119
Hypothyroidism	family.Coriobacteriaceae.id.811	Weighted mode	14	0.00819099	0.714901	0.991032	1.00822	0.248325	4.09349
Hypothyroidism	family.Coriobacteriaceae.id.811	MR Egger	14	1.61869	1.53487	0.312375	5.04645	0.249162	102.209
Hypothyroidism	family.Coriobacteriaceae.id.811	Simple median	14	-0.0208547	0.510582	0.967419	0.979361	0.36002	2.66415
Hypothyroidism	genus.Escherichia.Shigella.id.3504	Weighted median	10	0.528492	0.460042	0.250643	1.69637	0.688534	4.17943
Hypothyroidism	genus.Escherichia.Shigella.id.3504	Inverse variance weighted	10	0.525714	0.365568	0.150413	1.69167	0.826299	3.46332
Hypothyroidism	genus.Escherichia.Shigella.id.3504	Weighted mode	10	0.967291	0.882526	0.301518	2.63081	0.466517	14.8358
Hypothyroidism	genus.Escherichia.Shigella.id.3504	MR Egger	10	2.9865	1.01828	0.0189143	19.8161	2.69304	145.812
Hypothyroidism	genus.Escherichia.Shigella.id.3504	Simple median	10	0.481999	0.477725	0.313	1.61931	0.634866	4.13026
Hypothyroidism	genus.RuminococcaceaeUCG004.id.11362	Weighted median	9	-0.0977815	0.50568	0.846672	0.906847	0.336582	2.4433
Hypothyroidism	genus.RuminococcaceaeUCG004.id.11362	Inverse variance weighted	9	-0.0837161	0.356863	0.814528	0.919692	0.456956	1.85102
Hypothyroidism	genus.RuminococcaceaeUCG004.id.11362	Weighted mode	9	0.0328887	0.748423	0.966026	1.03344	0.238349	4.48078
Hypothyroidism	genus.RuminococcaceaeUCG004.id.11362	MR Egger	9	-1.52407	2.61979	0.578978	0.217824	0.00128261	36.9926
Hypothyroidism	genus.RuminococcaceaeUCG004.id.11362	Simple median	9	-0.221465	0.511155	0.664823	0.801344	0.294249	2.18234
Hypothyroidism	genus.Lachnoclostridium.id.11308	Weighted median	13	-0.283565	0.489096	0.562067	0.753094	0.28875	1.96416
Hypothyroidism	genus.Lachnoclostridium.id.11308	Inverse variance weighted	13	-0.322572	0.394863	0.413973	0.724284	0.334037	1.57045
Hypothyroidism	genus.Lachnoclostridium.id.11308	Weighted mode	13	-0.106496	0.799689	0.896265	0.898978	0.187517	4.30982
Hypothyroidism	genus.Lachnoclostridium.id.11308	MR Egger	13	2.391	1.3013	0.0932921	10.9244	0.852529	139.986
Hypothyroidism	genus.Lachnoclostridium.id.11308	Simple median	13	-0.230674	0.534683	0.666162	0.793999	0.278413	2.26439
Hypothyroidism	family.Rikenellaceae.id.967	Weighted median	18	-0.142655	0.397485	0.719675	0.867053	0.397832	1.8897
Hypothyroidism	family.Rikenellaceae.id.967	Inverse variance weighted	18	-0.0358704	0.290179	0.901621	0.964765	0.546281	1.70383
Hypothyroidism	family.Rikenellaceae.id.967	Weighted mode	18	-0.411701	0.614561	0.511912	0.662522	0.198644	2.20966
Hypothyroidism	family.Rikenellaceae.id.967	MR Egger	18	-0.664745	0.943896	0.491397	0.514405	0.0808806	3.27164
Hypothyroidism	family.Rikenellaceae.id.967	Simple median	18	0.00549002	0.398879	0.989019	1.00551	0.460099	2.19744
Hypothyroidism	family.Peptostreptococcaceae.id.2042	Weighted median	14	0.352825	0.363325	0.331498	1.42308	0.698171	2.90067
Hypothyroidism	family.Peptostreptococcaceae.id.2042	Inverse variance weighted	14	0.205797	0.317646	0.517061	1.2285	0.65916	2.28961
Hypothyroidism	family.Peptostreptococcaceae.id.2042	Weighted mode	14	0.0347138	0.409661	0.933761	1.03532	0.463837	2.31093
Hypothyroidism	family.Peptostreptococcaceae.id.2042	MR Egger	14	0.108563	0.696992	0.878812	1.11468	0.284352	4.36958
Hypothyroidism	family.Peptostreptococcaceae.id.2042	Simple median	14	0.367006	0.372154	0.324051	1.44341	0.695993	2.99345
Hypothyroidism	genus.Butyricimonas.id.945	Weighted median	13	0.0292475	0.4121	0.94342	1.02968	0.459108	2.30935
Hypothyroidism	genus.Butyricimonas.id.945	Inverse variance weighted	13	-0.11816	0.292223	0.685955	0.888553	0.501116	1.57554
Hypothyroidism	genus.Butyricimonas.id.945	Weighted mode	13	0.214464	0.535686	0.695932	1.2392	0.433666	3.541
Hypothyroidism	genus.Butyricimonas.id.945	MR Egger	13	-0.102228	1.04369	0.923735	0.902823	0.116734	6.98245
Hypothyroidism	genus.Butyricimonas.id.945	Simple median	13	-0.0227197	0.417604	0.956613	0.977536	0.431183	2.21618
Hypothyroidism	genus.Adlercreutzia.id.812	Weighted median	8	-0.634922	0.432999	0.142557	0.529977	0.22682	1.23832
Hypothyroidism	genus.Adlercreutzia.id.812	Inverse variance weighted	8	-0.754594	0.321134	0.0187846	0.470202	0.25057	0.882346
Hypothyroidism	genus.Adlercreutzia.id.812	Weighted mode	8	-0.577877	0.573832	0.347446	0.561088	0.182211	1.72777
Hypothyroidism	genus.Adlercreutzia.id.812	MR Egger	8	0.260663	1.37321	0.855709	1.29779	0.0879646	19.147
Hypothyroidism	genus.Adlercreutzia.id.812	Simple median	8	-0.674992	0.424908	0.11216	0.509161	0.221394	1.17096
Hypothyroidism	genus.Lactobacillus.id.1837	Weighted median	10	0.0108964	0.349551	0.975132	1.01096	0.509552	2.00575
Hypothyroidism	genus.Lactobacillus.id.1837	Inverse variance weighted	10	0.282799	0.282849	0.317396	1.32684	0.762171	2.30985
Hypothyroidism	genus.Lactobacillus.id.1837	Weighted mode	10	-0.057593	0.459644	0.903041	0.944034	0.383469	2.32405
Hypothyroidism	genus.Lactobacillus.id.1837	MR Egger	10	0.244233	0.886172	0.789837	1.27664	0.224773	7.25093
Hypothyroidism	genus.Lactobacillus.id.1837	Simple median	10	0.435394	0.371081	0.24067	1.54557	0.746825	3.1986
Hypothyroidism	family.Defluviitaleaceae.id.1924	Weighted median	11	-0.754109	0.4405	0.0869075	0.470429	0.198396	1.11546
Hypothyroidism	family.Defluviitaleaceae.id.1924	Inverse variance weighted	11	-0.734612	0.365462	0.0444219	0.479692	0.234355	0.981861
Hypothyroidism	family.Defluviitaleaceae.id.1924	Weighted mode	11	-1.47916	0.725723	0.0688565	0.22783	0.0549367	0.944842
Hypothyroidism	family.Defluviitaleaceae.id.1924	MR Egger	11	-3.15507	1.09301	0.0179835	0.0426352	0.00500475	0.363207
Hypothyroidism	family.Defluviitaleaceae.id.1924	Simple median	11	-1.24683	0.475115	0.00868366	0.287416	0.113262	0.72935
Hypothyroidism	genus.RuminococcaceaeUCG010.id.11367	Weighted median	6	0.772811	0.580805	0.183325	2.16585	0.693804	6.76112
Hypothyroidism	genus.RuminococcaceaeUCG010.id.11367	Inverse variance weighted	6	0.673522	0.473413	0.154824	1.96113	0.775408	4.96002
Hypothyroidism	genus.RuminococcaceaeUCG010.id.11367	Weighted mode	6	0.902529	0.822145	0.322334	2.46583	0.492198	12.3534
Hypothyroidism	genus.RuminococcaceaeUCG010.id.11367	MR Egger	6	-0.108254	1.81828	0.955381	0.8974	0.0254234	31.6765
Hypothyroidism	genus.RuminococcaceaeUCG010.id.11367	Simple median	6	0.769373	0.573199	0.179516	2.15841	0.701807	6.63821
Hypothyroidism	genus.Ruminiclostridium9.id.11357	Weighted median	9	-0.236776	0.656219	0.718235	0.789168	0.218065	2.85597
Hypothyroidism	genus.Ruminiclostridium9.id.11357	Inverse variance weighted	9	-0.171959	0.485586	0.723244	0.842014	0.325072	2.18101
Hypothyroidism	genus.Ruminiclostridium9.id.11357	Weighted mode	9	-0.490908	1.02481	0.644742	0.61207	0.0821229	4.56182
Hypothyroidism	genus.Ruminiclostridium9.id.11357	MR Egger	9	1.13271	2.16704	0.617315	3.10405	0.044392	217.046
Hypothyroidism	genus.Ruminiclostridium9.id.11357	Simple median	9	-0.17418	0.662454	0.792603	0.840145	0.229331	3.07784
Hypothyroidism	family.Prevotellaceae.id.960	Weighted median	15	0.0775285	0.457921	0.865556	1.08061	0.440433	2.65131
Hypothyroidism	family.Prevotellaceae.id.960	Inverse variance weighted	15	0.0740362	0.330561	0.822779	1.07685	0.563345	2.05841
Hypothyroidism	family.Prevotellaceae.id.960	Weighted mode	15	-0.122383	0.706352	0.864927	0.884809	0.22161	3.53272
Hypothyroidism	family.Prevotellaceae.id.960	MR Egger	15	-1.72158	1.21874	0.181265	0.178783	0.0164027	1.94866
Hypothyroidism	family.Prevotellaceae.id.960	Simple median	15	0.200829	0.467567	0.667545	1.22242	0.488898	3.05647
Hypothyroidism	genus.Ruminococcus1.id.11373	Weighted median	10	-0.624214	0.538629	0.2465	0.535682	0.186387	1.53956
Hypothyroidism	genus.Ruminococcus1.id.11373	Inverse variance weighted	10	-0.0447906	0.552447	0.935381	0.956198	0.323814	2.82358
Hypothyroidism	genus.Ruminococcus1.id.11373	Weighted mode	10	-1.00353	0.547827	0.100202	0.366582	0.125271	1.07273
Hypothyroidism	genus.Ruminococcus1.id.11373	MR Egger	10	-1.0879	1.26629	0.415271	0.336924	0.0281608	4.03104
Hypothyroidism	genus.Ruminococcus1.id.11373	Simple median	10	-0.361972	0.591898	0.540839	0.696302	0.218255	2.22142

## Sheet: TableS4
Exposure	Outcome	Methods	Heterogeneity tests		Test for directional horizontal pleiotropy
			Q statistics	P value of Q statistics	Intercept of MR-Egger	Standard error	P value
family.Acidaminococcaceae.id.2166	Hypothyroidism	Inverse variance weighted	6.33901	0.386304
family.Acidaminococcaceae.id.2166	Hypothyroidism	MR Egger	3.4864	0.625446	0.190179	0.112601	0.152024
family.Actinomycetaceae.id.421	Hypothyroidism	Inverse variance weighted	0.610266	0.961916
family.Actinomycetaceae.id.421	Hypothyroidism	MR Egger	0.609298	0.894301	-0.00399183	0.128275	0.977129
family.Alcaligenaceae.id.2875	Hypothyroidism	Inverse variance weighted	16.2793	0.131074
family.Alcaligenaceae.id.2875	Hypothyroidism	MR Egger	15.9672	0.100574	-0.0653924	0.147915	0.667829
family.Bacteroidaceae.id.917	Hypothyroidism	Inverse variance weighted	5.02835	0.754542
family.Bacteroidaceae.id.917	Hypothyroidism	MR Egger	4.76025	0.689194	-0.0833652	0.161005	0.620568
family.BacteroidalesS24.7group.id.11173	Hypothyroidism	Inverse variance weighted	16.9434	0.0307036
family.BacteroidalesS24.7group.id.11173	Hypothyroidism	MR Egger	16.0902	0.0243047	0.104644	0.171759	0.561604
family.Bifidobacteriaceae.id.433	Hypothyroidism	Inverse variance weighted	8.6694	0.56374
family.Bifidobacteriaceae.id.433	Hypothyroidism	MR Egger	8.66025	0.469208	0.00830898	0.086877	0.925902
family.Christensenellaceae.id.1866	Hypothyroidism	Inverse variance weighted	7.86679	0.641847
family.Christensenellaceae.id.1866	Hypothyroidism	MR Egger	6.16007	0.723797	0.0781033	0.0597844	0.223808
family.Clostridiaceae1.id.1869	Hypothyroidism	Inverse variance weighted	8.31852	0.502393
family.Clostridiaceae1.id.1869	Hypothyroidism	MR Egger	7.86426	0.446841	-0.0525912	0.0780303	0.519317
family.ClostridialesvadinBB60group.id.11286	Hypothyroidism	Inverse variance weighted	12.6365	0.555327
family.ClostridialesvadinBB60group.id.11286	Hypothyroidism	MR Egger	12.6185	0.477695	-0.00894171	0.0666634	0.895352
family.Coriobacteriaceae.id.811	Hypothyroidism	Inverse variance weighted	19.4518	0.109748
family.Coriobacteriaceae.id.811	Hypothyroidism	MR Egger	18.0842	0.113159	-0.106094	0.111368	0.359569
family.Defluviitaleaceae.id.1924	Hypothyroidism	Inverse variance weighted	14.8783	0.136562
family.Defluviitaleaceae.id.1924	Hypothyroidism	MR Egger	9.35134	0.405495	0.24764	0.107372	0.0465123
family.Desulfovibrionaceae.id.3169	Hypothyroidism	Inverse variance weighted	4.21344	0.896811
family.Desulfovibrionaceae.id.3169	Hypothyroidism	MR Egger	4.07571	0.850228	0.0254531	0.0685855	0.720187
family.Enterobacteriaceae.id.3469	Hypothyroidism	Inverse variance weighted	5.64291	0.464355
family.Enterobacteriaceae.id.3469	Hypothyroidism	MR Egger	5.42881	0.365816	-0.0849472	0.191296	0.675558
family.Erysipelotrichaceae.id.2149	Hypothyroidism	Inverse variance weighted	16.9038	0.153253
family.Erysipelotrichaceae.id.2149	Hypothyroidism	MR Egger	16.8602	0.112081	0.0228705	0.135602	0.869126
family.FamilyXI.id.1936	Hypothyroidism	Inverse variance weighted	10.1771	0.178756
family.FamilyXI.id.1936	Hypothyroidism	MR Egger	10.1141	0.119928	-0.0414859	0.214574	0.853071
family.FamilyXIII.id.1957	Hypothyroidism	Inverse variance weighted	2.74212	0.973648
family.FamilyXIII.id.1957	Hypothyroidism	MR Egger	2.74089	0.949551	0.00376115	0.107458	0.972936
family.Lachnospiraceae.id.1987	Hypothyroidism	Inverse variance weighted	18.2267	0.310789
family.Lachnospiraceae.id.1987	Hypothyroidism	MR Egger	18.0109	0.262091	0.0252845	0.059643	0.677633
family.Lactobacillaceae.id.1836	Hypothyroidism	Inverse variance weighted	17.0202	0.029899
family.Lactobacillaceae.id.1836	Hypothyroidism	MR Egger	16.8947	0.0180877	-0.0298111	0.130728	0.826134
family.Methanobacteriaceae.id.121	Hypothyroidism	Inverse variance weighted	12.3563	0.193961
family.Methanobacteriaceae.id.121	Hypothyroidism	MR Egger	12.2788	0.139191	-0.0353247	0.157226	0.827865
family.Oxalobacteraceae.id.2966	Hypothyroidism	Inverse variance weighted	6.47986	0.926934
family.Oxalobacteraceae.id.2966	Hypothyroidism	MR Egger	6.24171	0.90341	0.0529335	0.108471	0.634346
family.Pasteurellaceae.id.3689	Hypothyroidism	Inverse variance weighted	10.6714	0.55727
family.Pasteurellaceae.id.3689	Hypothyroidism	MR Egger	10.2446	0.508525	0.0417499	0.0639095	0.527003
family.Peptococcaceae.id.2024	Hypothyroidism	Inverse variance weighted	6.12169	0.633603
family.Peptococcaceae.id.2024	Hypothyroidism	MR Egger	5.44897	0.605346	0.0689391	0.0840523	0.439138
family.Peptostreptococcaceae.id.2042	Hypothyroidism	Inverse variance weighted	19.465	0.109376
family.Peptostreptococcaceae.id.2042	Hypothyroidism	MR Egger	19.4244	0.0787879	0.00931582	0.0588049	0.876761
family.Porphyromonadaceae.id.943	Hypothyroidism	Inverse variance weighted	10.6582	0.221828
family.Porphyromonadaceae.id.943	Hypothyroidism	MR Egger	9.66355	0.208455	-0.136275	0.160545	0.424053
family.Prevotellaceae.id.960	Hypothyroidism	Inverse variance weighted	15.4589	0.347518
family.Prevotellaceae.id.960	Hypothyroidism	MR Egger	13.1118	0.439212	0.125834	0.0824877	0.151092
family.Rhodospirillaceae.id.2717	Hypothyroidism	Inverse variance weighted	12.4184	0.572742
family.Rhodospirillaceae.id.2717	Hypothyroidism	MR Egger	12.2637	0.506149	0.0482404	0.122652	0.700463
family.Rikenellaceae.id.967	Hypothyroidism	Inverse variance weighted	14.0302	0.664965
family.Rikenellaceae.id.967	Hypothyroidism	MR Egger	13.5399	0.632945	0.0459004	0.0655569	0.493882
family.Ruminococcaceae.id.2050	Hypothyroidism	Inverse variance weighted	3.04089	0.931765
family.Ruminococcaceae.id.2050	Hypothyroidism	MR Egger	2.82073	0.901076	0.0302984	0.0645736	0.653185
family.Streptococcaceae.id.1850	Hypothyroidism	Inverse variance weighted	8.66847	0.797496
family.Streptococcaceae.id.1850	Hypothyroidism	MR Egger	8.59863	0.736776	-0.0254228	0.0962013	0.796058
family.unknownfamily.id.1000001214	Hypothyroidism	Inverse variance weighted	5.09676	0.747186
family.unknownfamily.id.1000001214	Hypothyroidism	MR Egger	5.09289	0.648628	0.00598206	0.0961594	0.952135
family.unknownfamily.id.1000005471	Hypothyroidism	Inverse variance weighted	8.6162	0.735315
family.unknownfamily.id.1000005471	Hypothyroidism	MR Egger	8.56011	0.662423	-0.0199187	0.08411	0.817151
family.unknownfamily.id.1000006161	Hypothyroidism	Inverse variance weighted	8.48769	0.745953
family.unknownfamily.id.1000006161	Hypothyroidism	MR Egger	4.25272	0.961933	-0.170548	0.0828745	0.0640966
family.Veillonellaceae.id.2172	Hypothyroidism	Inverse variance weighted	11.432	0.875133
family.Veillonellaceae.id.2172	Hypothyroidism	MR Egger	10.9605	0.858608	-0.0297509	0.0433277	0.501564
family.Verrucomicrobiaceae.id.4036	Hypothyroidism	Inverse variance weighted	8.97605	0.534378
family.Verrucomicrobiaceae.id.4036	Hypothyroidism	MR Egger	8.96978	0.440069	-0.00870061	0.109846	0.938601
family.Victivallaceae.id.2255	Hypothyroidism	Inverse variance weighted	13.1625	0.282838
family.Victivallaceae.id.2255	Hypothyroidism	MR Egger	6.10155	0.806661	0.345391	0.129981	0.0240127
genus..Clostridiuminnocuumgroup.id.14397	Hypothyroidism	Inverse variance weighted	3.02018	0.933085
genus..Clostridiuminnocuumgroup.id.14397	Hypothyroidism	MR Egger	2.9896	0.885962	-0.0249516	0.142699	0.866144
genus..Eubacteriumbrachygroup.id.11296	Hypothyroidism	Inverse variance weighted	11.309	0.255124
genus..Eubacteriumbrachygroup.id.11296	Hypothyroidism	MR Egger	11.2433	0.188292	0.0288832	0.1336	0.834249
genus..Eubacteriumcoprostanoligenesgroup.id.11375	Hypothyroidism	Inverse variance weighted	3.98783	0.970272
genus..Eubacteriumcoprostanoligenesgroup.id.11375	Hypothyroidism	MR Egger	3.88639	0.952327	0.0319794	0.100405	0.756655
genus..Eubacteriumeligensgroup.id.14372	Hypothyroidism	Inverse variance weighted	4.15649	0.655509
genus..Eubacteriumeligensgroup.id.14372	Hypothyroidism	MR Egger	4.05919	0.540925	0.0577868	0.185263	0.767691
genus..Eubacteriumfissicatenagroup.id.14373	Hypothyroidism	Inverse variance weighted	9.15677	0.329244
genus..Eubacteriumfissicatenagroup.id.14373	Hypothyroidism	MR Egger	9.10897	0.244927	-0.0307587	0.160486	0.85345
genus..Eubacteriumhalliigroup.id.11338	Hypothyroidism	Inverse variance weighted	14.4145	0.49435
genus..Eubacteriumhalliigroup.id.11338	Hypothyroidism	MR Egger	10.6327	0.71462	0.0894827	0.0460136	0.0721808
genus..Eubacteriumnodatumgroup.id.11297	Hypothyroidism	Inverse variance weighted	3.33532	0.972396
genus..Eubacteriumnodatumgroup.id.11297	Hypothyroidism	MR Egger	3.33273	0.949631	-0.00599996	0.117881	0.960518
genus..Eubacteriumoxidoreducensgroup.id.11339	Hypothyroidism	Inverse variance weighted	6.81007	0.146272
genus..Eubacteriumoxidoreducensgroup.id.11339	Hypothyroidism	MR Egger	1.68838	0.63952	0.344562	0.152251	0.108613
genus..Eubacteriumrectalegroup.id.14374	Hypothyroidism	Inverse variance weighted	2.16536	0.950124
genus..Eubacteriumrectalegroup.id.14374	Hypothyroidism	MR Egger	2.15513	0.904893	-0.00946735	0.0935787	0.922712
genus..Eubacteriumruminantiumgroup.id.11340	Hypothyroidism	Inverse variance weighted	18.5263	0.356388
genus..Eubacteriumruminantiumgroup.id.11340	Hypothyroidism	MR Egger	14.8947	0.532361	-0.122886	0.0644842	0.074823
genus..Eubacteriumventriosumgroup.id.11341	Hypothyroidism	Inverse variance weighted	10.3932	0.661511
genus..Eubacteriumventriosumgroup.id.11341	Hypothyroidism	MR Egger	10.1967	0.598709	-0.0443581	0.100075	0.665473
genus..Eubacteriumxylanophilumgroup.id.14375	Hypothyroidism	Inverse variance weighted	14.3114	0.074002
genus..Eubacteriumxylanophilumgroup.id.14375	Hypothyroidism	MR Egger	7.70695	0.359142	0.262586	0.107213	0.0441588
genus..Ruminococcusgauvreauiigroup.id.11342	Hypothyroidism	Inverse variance weighted	15.6984	0.152701
genus..Ruminococcusgauvreauiigroup.id.11342	Hypothyroidism	MR Egger	9.9442	0.445402	0.266355	0.111037	0.0373925
genus..Ruminococcusgnavusgroup.id.14376	Hypothyroidism	Inverse variance weighted	3.62258	0.979687
genus..Ruminococcusgnavusgroup.id.14376	Hypothyroidism	MR Egger	3.07622	0.979573	-0.0815128	0.110276	0.476797
genus..Ruminococcustorquesgroup.id.14377	Hypothyroidism	Inverse variance weighted	3.88896	0.867
genus..Ruminococcustorquesgroup.id.14377	Hypothyroidism	MR Egger	2.67543	0.913318	0.062709	0.0569253	0.307065
genus.Actinomyces.id.423	Hypothyroidism	Inverse variance weighted	4.13307	0.658674
genus.Actinomyces.id.423	Hypothyroidism	MR Egger	3.14038	0.678354	0.100466	0.100835	0.364829
genus.Adlercreutzia.id.812	Hypothyroidism	Inverse variance weighted	2.77085	0.905361
genus.Adlercreutzia.id.812	Hypothyroidism	MR Egger	2.19261	0.901159	-0.0932151	0.122584	0.475814
genus.Akkermansia.id.4037	Hypothyroidism	Inverse variance weighted	8.97563	0.534417
genus.Akkermansia.id.4037	Hypothyroidism	MR Egger	8.97035	0.440016	-0.00796346	0.109502	0.943616
genus.Alistipes.id.968	Hypothyroidism	Inverse variance weighted	12.3784	0.496882
genus.Alistipes.id.968	Hypothyroidism	MR Egger	12.3733	0.416187	-0.00682893	0.0962982	0.944634
genus.Allisonella.id.2174	Hypothyroidism	Inverse variance weighted	4.78393	0.686312
genus.Allisonella.id.2174	Hypothyroidism	MR Egger	4.72411	0.579653	-0.0472464	0.193186	0.814943
genus.Alloprevotella.id.961	Hypothyroidism	Inverse variance weighted	4.77879	0.443469
genus.Alloprevotella.id.961	Hypothyroidism	MR Egger	2.05136	0.726313	-0.458085	0.277376	0.173982
genus.Anaerofilum.id.2053	Hypothyroidism	Inverse variance weighted	12.6242	0.245449
genus.Anaerofilum.id.2053	Hypothyroidism	MR Egger	10.3216	0.325084	-0.22223	0.156835	0.190166
genus.Anaerostipes.id.1991	Hypothyroidism	Inverse variance weighted	9.42782	0.582466
genus.Anaerostipes.id.1991	Hypothyroidism	MR Egger	9.05174	0.527201	0.0575355	0.0938194	0.553397
genus.Anaerotruncus.id.2054	Hypothyroidism	Inverse variance weighted	15.6164	0.209442
genus.Anaerotruncus.id.2054	Hypothyroidism	MR Egger	15.0291	0.181167	0.0502519	0.0766471	0.525539
genus.Bacteroides.id.918	Hypothyroidism	Inverse variance weighted	5.02835	0.754542
genus.Bacteroides.id.918	Hypothyroidism	MR Egger	4.76025	0.689194	-0.0833652	0.161005	0.620568
genus.Barnesiella.id.944	Hypothyroidism	Inverse variance weighted	15.4887	0.277844
genus.Barnesiella.id.944	Hypothyroidism	MR Egger	15.3058	0.225137	-0.040412	0.106721	0.711548
genus.Bifidobacterium.id.436	Hypothyroidism	Inverse variance weighted	10.7695	0.462774
genus.Bifidobacterium.id.436	Hypothyroidism	MR Egger	9.42648	0.492163	-0.0912815	0.0787675	0.273433
genus.Bilophila.id.3170	Hypothyroidism	Inverse variance weighted	10.0147	0.614673
genus.Bilophila.id.3170	Hypothyroidism	MR Egger	9.98732	0.531528	-0.0201804	0.122006	0.871626
genus.Blautia.id.1992	Hypothyroidism	Inverse variance weighted	8.14395	0.700354
genus.Blautia.id.1992	Hypothyroidism	MR Egger	8.04799	0.624149	0.0188121	0.0607298	0.763096
genus.Butyricicoccus.id.2055	Hypothyroidism	Inverse variance weighted	1.28311	0.972581
genus.Butyricicoccus.id.2055	Hypothyroidism	MR Egger	0.82273	0.975561	0.0398308	0.0587028	0.527572
genus.Butyricimonas.id.945	Hypothyroidism	Inverse variance weighted	7.50936	0.822202
genus.Butyricimonas.id.945	Hypothyroidism	MR Egger	7.50911	0.756484	-0.00144814	0.0910709	0.987598
genus.Butyrivibrio.id.1993	Hypothyroidism	Inverse variance weighted	9.01306	0.830213
genus.Butyrivibrio.id.1993	Hypothyroidism	MR Egger	8.62356	0.800743	-0.0624243	0.100023	0.543359
genus.CandidatusSoleaferrea.id.11350	Hypothyroidism	Inverse variance weighted	13.4542	0.0971489
genus.CandidatusSoleaferrea.id.11350	Hypothyroidism	MR Egger	10.8432	0.145606	-0.420578	0.323947	0.235323
genus.Catenibacterium.id.2153	Hypothyroidism	Inverse variance weighted	3.06189	0.547522
genus.Catenibacterium.id.2153	Hypothyroidism	MR Egger	2.1714	0.537605	0.307984	0.326371	0.41496
genus.ChristensenellaceaeR.7group.id.11283	Hypothyroidism	Inverse variance weighted	9.99164	0.351163
genus.ChristensenellaceaeR.7group.id.11283	Hypothyroidism	MR Egger	8.41651	0.393877	-0.115084	0.0940541	0.255919
genus.Clostridiumsensustricto1.id.1873	Hypothyroidism	Inverse variance weighted	1.03676	0.98418
genus.Clostridiumsensustricto1.id.1873	Hypothyroidism	MR Egger	0.727348	0.981434	0.0455074	0.081811	0.602014
genus.Collinsella.id.815	Hypothyroidism	Inverse variance weighted	13.2993	0.10196
genus.Collinsella.id.815	Hypothyroidism	MR Egger	11.0109	0.138143	0.155993	0.129333	0.266946
genus.Coprobacter.id.949	Hypothyroidism	Inverse variance weighted	12.9957	0.223913
genus.Coprobacter.id.949	Hypothyroidism	MR Egger	11.9541	0.215909	-0.120448	0.136016	0.398905
genus.Coprococcus1.id.11301	Hypothyroidism	Inverse variance weighted	8.4614	0.671473
genus.Coprococcus1.id.11301	Hypothyroidism	MR Egger	8.22434	0.606934	0.0393078	0.0807333	0.636835
genus.Coprococcus2.id.11302	Hypothyroidism	Inverse variance weighted	7.15185	0.413243
genus.Coprococcus2.id.11302	Hypothyroidism	MR Egger	6.30322	0.390095	0.231501	0.257572	0.403394
genus.Coprococcus3.id.11303	Hypothyroidism	Inverse variance weighted	4.64776	0.794474
genus.Coprococcus3.id.11303	Hypothyroidism	MR Egger	4.3648	0.73693	0.0477067	0.0896848	0.611227
genus.DefluviitaleaceaeUCG011.id.11287	Hypothyroidism	Inverse variance weighted	12.8393	0.117499
genus.DefluviitaleaceaeUCG011.id.11287	Hypothyroidism	MR Egger	8.69315	0.275444	0.248064	0.135762	0.110399
genus.Desulfovibrio.id.3173	Hypothyroidism	Inverse variance weighted	12.8611	0.168994
genus.Desulfovibrio.id.3173	Hypothyroidism	MR Egger	12.6268	0.125353	0.0396979	0.103029	0.710051
genus.Dialister.id.2183	Hypothyroidism	Inverse variance weighted	5.21223	0.876557
genus.Dialister.id.2183	Hypothyroidism	MR Egger	5.17266	0.819005	0.0266412	0.13392	0.846736
genus.Dorea.id.1997	Hypothyroidism	Inverse variance weighted	10.3601	0.322126
genus.Dorea.id.1997	Hypothyroidism	MR Egger	10.1477	0.254813	0.0301049	0.0735646	0.693107
genus.Eggerthella.id.819	Hypothyroidism	Inverse variance weighted	9.16213	0.516789
genus.Eggerthella.id.819	Hypothyroidism	MR Egger	8.45587	0.488936	-0.0899507	0.107034	0.422453
genus.Eisenbergiella.id.11304	Hypothyroidism	Inverse variance weighted	5.80785	0.83114
genus.Eisenbergiella.id.11304	Hypothyroidism	MR Egger	5.5868	0.780454	0.0785527	0.167076	0.649423
genus.Enterorhabdus.id.820	Hypothyroidism	Inverse variance weighted	7.08421	0.214452
genus.Enterorhabdus.id.820	Hypothyroidism	MR Egger	6.41388	0.170298	0.0948391	0.146681	0.55314
genus.Erysipelatoclostridium.id.11381	Hypothyroidism	Inverse variance weighted	11.0601	0.681311
genus.Erysipelatoclostridium.id.11381	Hypothyroidism	MR Egger	10.1724	0.679783	0.0720834	0.0765065	0.363278
genus.ErysipelotrichaceaeUCG003.id.11384	Hypothyroidism	Inverse variance weighted	19.0679	0.210675
genus.ErysipelotrichaceaeUCG003.id.11384	Hypothyroidism	MR Egger	18.6046	0.180613	-0.0424664	0.0719271	0.564326
genus.Escherichia.Shigella.id.3504	Hypothyroidism	Inverse variance weighted	10.686	0.297849
genus.Escherichia.Shigella.id.3504	Hypothyroidism	MR Egger	4.13484	0.844757	-0.200577	0.0783651	0.0336721
genus.Faecalibacterium.id.2057	Hypothyroidism	Inverse variance weighted	12.1417	0.20544
genus.Faecalibacterium.id.2057	Hypothyroidism	MR Egger	10.4941	0.232046	-0.0815902	0.0728013	0.294919
genus.FamilyXIIIAD3011group.id.11293	Hypothyroidism	Inverse variance weighted	17.7186	0.124506
genus.FamilyXIIIAD3011group.id.11293	Hypothyroidism	MR Egger	17.4621	0.0949302	0.0656305	0.163279	0.695418
genus.FamilyXIIIUCG001.id.11294	Hypothyroidism	Inverse variance weighted	8.04578	0.328575
genus.FamilyXIIIUCG001.id.11294	Hypothyroidism	MR Egger	5.37125	0.497153	0.152759	0.0934078	0.153082
genus.Flavonifractor.id.2059	Hypothyroidism	Inverse variance weighted	0.277175	0.99124
genus.Flavonifractor.id.2059	Hypothyroidism	MR Egger	0.204519	0.976857	0.0455638	0.169038	0.804985
genus.Fusicatenibacter.id.11305	Hypothyroidism	Inverse variance weighted	14.596	0.624557
genus.Fusicatenibacter.id.11305	Hypothyroidism	MR Egger	14.5913	0.55475	0.00579063	0.0847246	0.946357
genus.Gordonibacter.id.821	Hypothyroidism	Inverse variance weighted	5.76261	0.888724
genus.Gordonibacter.id.821	Hypothyroidism	MR Egger	5.60032	0.847651	0.0498478	0.123737	0.695534
genus.Haemophilus.id.3698	Hypothyroidism	Inverse variance weighted	4.9953	0.660536
genus.Haemophilus.id.3698	Hypothyroidism	MR Egger	3.84548	0.697577	0.0831217	0.0775174	0.32481
genus.Holdemanella.id.11393	Hypothyroidism	Inverse variance weighted	9.67349	0.469591
genus.Holdemanella.id.11393	Hypothyroidism	MR Egger	6.8387	0.653908	0.18065	0.107294	0.126531
genus.Holdemania.id.2157	Hypothyroidism	Inverse variance weighted	13.2107	0.510005
genus.Holdemania.id.2157	Hypothyroidism	MR Egger	13.1611	0.435444	0.0175082	0.0791325	0.828334
genus.Howardella.id.2000	Hypothyroidism	Inverse variance weighted	12.0974	0.207875
genus.Howardella.id.2000	Hypothyroidism	MR Egger	10.4353	0.235793	-0.162675	0.144112	0.29169
genus.Hungatella.id.11306	Hypothyroidism	Inverse variance weighted	0.22293	0.994231
genus.Hungatella.id.11306	Hypothyroidism	MR Egger	0.20942	0.976055	0.0273722	0.235488	0.91481
genus.Intestinibacter.id.11345	Hypothyroidism	Inverse variance weighted	13.0254	0.445851
genus.Intestinibacter.id.11345	Hypothyroidism	MR Egger	12.8147	0.382652	0.0424432	0.0955475	0.664795
genus.Intestinimonas.id.2062	Hypothyroidism	Inverse variance weighted	20.2397	0.20962
genus.Intestinimonas.id.2062	Hypothyroidism	MR Egger	20.2177	0.163739	0.00928406	0.0727536	0.900153
genus.Lachnoclostridium.id.11308	Hypothyroidism	Inverse variance weighted	14.8568	0.24936
genus.Lachnoclostridium.id.11308	Hypothyroidism	MR Egger	10.1591	0.516138	-0.187051	0.0863007	0.0530139
genus.Lachnospira.id.2004	Hypothyroidism	Inverse variance weighted	2.70432	0.745458
genus.Lachnospira.id.2004	Hypothyroidism	MR Egger	2.53012	0.639251	-0.0810884	0.194281	0.697832
genus.LachnospiraceaeFCS020group.id.11314	Hypothyroidism	Inverse variance weighted	21.6175	0.0275101
genus.LachnospiraceaeFCS020group.id.11314	Hypothyroidism	MR Egger	21.1421	0.0201244	-0.0364107	0.0767859	0.645552
genus.LachnospiraceaeNC2004group.id.11316	Hypothyroidism	Inverse variance weighted	7.99639	0.433823
genus.LachnospiraceaeNC2004group.id.11316	Hypothyroidism	MR Egger	7.99251	0.333255	-0.00771421	0.132244	0.955113
genus.LachnospiraceaeND3007group.id.11317	Hypothyroidism	Inverse variance weighted	3.31723	0.190403
genus.LachnospiraceaeND3007group.id.11317	Hypothyroidism	MR Egger	0.622001	0.430305	1.38122	0.841326	0.348293
genus.LachnospiraceaeNK4A136group.id.11319	Hypothyroidism	Inverse variance weighted	17.5831	0.226434
genus.LachnospiraceaeNK4A136group.id.11319	Hypothyroidism	MR Egger	16.6623	0.215204	0.0449694	0.0530566	0.412008
genus.LachnospiraceaeUCG001.id.11321	Hypothyroidism	Inverse variance weighted	8.30687	0.760713
genus.LachnospiraceaeUCG001.id.11321	Hypothyroidism	MR Egger	8.21397	0.694018	0.0323044	0.105988	0.766213
genus.LachnospiraceaeUCG004.id.11324	Hypothyroidism	Inverse variance weighted	10.2224	0.510501
genus.LachnospiraceaeUCG004.id.11324	Hypothyroidism	MR Egger	10.0364	0.437308	0.040978	0.0951826	0.675949
genus.LachnospiraceaeUCG008.id.11328	Hypothyroidism	Inverse variance weighted	3.56741	0.96476
genus.LachnospiraceaeUCG008.id.11328	Hypothyroidism	MR Egger	1.88037	0.993221	0.191084	0.147117	0.226281
genus.LachnospiraceaeUCG010.id.11330	Hypothyroidism	Inverse variance weighted	6.03366	0.736544
genus.LachnospiraceaeUCG010.id.11330	Hypothyroidism	MR Egger	5.77697	0.672199	0.0370212	0.0730702	0.626064
genus.Lactobacillus.id.1837	Hypothyroidism	Inverse variance weighted	11.4992	0.243035
genus.Lactobacillus.id.1837	Hypothyroidism	MR Egger	11.4961	0.17514	0.00458566	0.0991481	0.964244
genus.Lactococcus.id.1851	Hypothyroidism	Inverse variance weighted	10.0292	0.26298
genus.Lactococcus.id.1851	Hypothyroidism	MR Egger	8.18228	0.316796	-0.147302	0.117185	0.249066
genus.Marvinbryantia.id.2005	Hypothyroidism	Inverse variance weighted	7.97035	0.537137
genus.Marvinbryantia.id.2005	Hypothyroidism	MR Egger	7.72693	0.460589	0.0677644	0.13735	0.635007
genus.Methanobrevibacter.id.123	Hypothyroidism	Inverse variance weighted	5.82346	0.323778
genus.Methanobrevibacter.id.123	Hypothyroidism	MR Egger	5.78506	0.215785	-0.0244139	0.149844	0.878475
genus.Odoribacter.id.952	Hypothyroidism	Inverse variance weighted	10.1958	0.116645
genus.Odoribacter.id.952	Hypothyroidism	MR Egger	4.80084	0.440667	0.340078	0.146415	0.0678248
genus.Olsenella.id.822	Hypothyroidism	Inverse variance weighted	6.45567	0.775639
genus.Olsenella.id.822	Hypothyroidism	MR Egger	6.36647	0.702753	0.0284942	0.0954085	0.771984
genus.Oscillibacter.id.2063	Hypothyroidism	Inverse variance weighted	22.3096	0.0507465
genus.Oscillibacter.id.2063	Hypothyroidism	MR Egger	21.2764	0.046477	0.0859549	0.112598	0.459982
genus.Oscillospira.id.2064	Hypothyroidism	Inverse variance weighted	4.57702	0.599088
genus.Oscillospira.id.2064	Hypothyroidism	MR Egger	3.51596	0.620974	0.171052	0.166058	0.3502
genus.Oxalobacter.id.2978	Hypothyroidism	Inverse variance weighted	2.24837	0.994058
genus.Oxalobacter.id.2978	Hypothyroidism	MR Egger	2.12656	0.989304	-0.0484519	0.138824	0.735104
genus.Parabacteroides.id.954	Hypothyroidism	Inverse variance weighted	5.19704	0.392309
genus.Parabacteroides.id.954	Hypothyroidism	MR Egger	2.68016	0.612691	-0.321626	0.202731	0.18782
genus.Paraprevotella.id.962	Hypothyroidism	Inverse variance weighted	18.0772	0.113366
genus.Paraprevotella.id.962	Hypothyroidism	MR Egger	15.1287	0.176679	0.177446	0.121191	0.17113
genus.Parasutterella.id.2892	Hypothyroidism	Inverse variance weighted	18.8988	0.168852
genus.Parasutterella.id.2892	Hypothyroidism	MR Egger	17.2616	0.187619	-0.107456	0.0967713	0.28694
genus.Peptococcus.id.2037	Hypothyroidism	Inverse variance weighted	4.03511	0.968879
genus.Peptococcus.id.2037	Hypothyroidism	MR Egger	4.00859	0.946959	0.0181289	0.11131	0.873866
genus.Phascolarctobacterium.id.2168	Hypothyroidism	Inverse variance weighted	10.4286	0.316915
genus.Phascolarctobacterium.id.2168	Hypothyroidism	MR Egger	10.1881	0.252072	-0.0646943	0.148872	0.675363
genus.Prevotella7.id.11182	Hypothyroidism	Inverse variance weighted	13.1564	0.21506
genus.Prevotella7.id.11182	Hypothyroidism	MR Egger	10.341	0.323593	-0.343656	0.21954	0.151943
genus.Prevotella9.id.11183	Hypothyroidism	Inverse variance weighted	5.23048	0.982339
genus.Prevotella9.id.11183	Hypothyroidism	MR Egger	5.03232	0.974475	-0.0312998	0.0703115	0.663527
genus.RikenellaceaeRC9gutgroup.id.11191	Hypothyroidism	Inverse variance weighted	11.8668	0.294069
genus.RikenellaceaeRC9gutgroup.id.11191	Hypothyroidism	MR Egger	11.672	0.232435	-0.071387	0.184211	0.70737
genus.Romboutsia.id.11347	Hypothyroidism	Inverse variance weighted	11.0469	0.524904
genus.Romboutsia.id.11347	Hypothyroidism	MR Egger	10.7615	0.463459	0.032062	0.0600114	0.603788
genus.Roseburia.id.2012	Hypothyroidism	Inverse variance weighted	8.72592	0.793314
genus.Roseburia.id.2012	Hypothyroidism	MR Egger	8.16305	0.772262	0.0666912	0.0888924	0.467562
genus.Ruminiclostridium5.id.11355	Hypothyroidism	Inverse variance weighted	6.62407	0.760394
genus.Ruminiclostridium5.id.11355	Hypothyroidism	MR Egger	1.81703	0.994042	0.206429	0.0941523	0.0560217
genus.Ruminiclostridium6.id.11356	Hypothyroidism	Inverse variance weighted	8.65348	0.852588
genus.Ruminiclostridium6.id.11356	Hypothyroidism	MR Egger	7.11934	0.895897	0.080607	0.0650788	0.237391
genus.Ruminiclostridium9.id.11357	Hypothyroidism	Inverse variance weighted	7.51964	0.48174
genus.Ruminiclostridium9.id.11357	Hypothyroidism	MR Egger	7.13051	0.415419	-0.0870494	0.140842	0.556101
genus.RuminococcaceaeNK4A214group.id.11358	Hypothyroidism	Inverse variance weighted	9.07713	0.696329
genus.RuminococcaceaeNK4A214group.id.11358	Hypothyroidism	MR Egger	8.14969	0.699835	-0.096525	0.10023	0.356222
genus.RuminococcaceaeUCG002.id.11360	Hypothyroidism	Inverse variance weighted	22.3192	0.323443
genus.RuminococcaceaeUCG002.id.11360	Hypothyroidism	MR Egger	21.9331	0.2876	-0.0347667	0.060111	0.569804
genus.RuminococcaceaeUCG003.id.11361	Hypothyroidism	Inverse variance weighted	14.9422	0.185159
genus.RuminococcaceaeUCG003.id.11361	Hypothyroidism	MR Egger	14.7663	0.140816	-0.0309521	0.0896922	0.737173
genus.RuminococcaceaeUCG004.id.11362	Hypothyroidism	Inverse variance weighted	7.95256	0.438118
genus.RuminococcaceaeUCG004.id.11362	Hypothyroidism	MR Egger	7.61687	0.367587	0.116251	0.209298	0.595895
genus.RuminococcaceaeUCG005.id.11363	Hypothyroidism	Inverse variance weighted	15.203	0.23052
genus.RuminococcaceaeUCG005.id.11363	Hypothyroidism	MR Egger	15.0523	0.180117	0.0314338	0.0946956	0.746169
genus.RuminococcaceaeUCG009.id.11366	Hypothyroidism	Inverse variance weighted	9.54965	0.571292
genus.RuminococcaceaeUCG009.id.11366	Hypothyroidism	MR Egger	9.54284	0.481473	-0.00779409	0.0944963	0.935892
genus.RuminococcaceaeUCG010.id.11367	Hypothyroidism	Inverse variance weighted	0.948164	0.966637
genus.RuminococcaceaeUCG010.id.11367	Hypothyroidism	MR Egger	0.749861	0.945041	0.052593	0.118104	0.679132
genus.RuminococcaceaeUCG011.id.11368	Hypothyroidism	Inverse variance weighted	7.74861	0.355282
genus.RuminococcaceaeUCG011.id.11368	Hypothyroidism	MR Egger	7.39713	0.285676	0.0786047	0.147215	0.612573
genus.RuminococcaceaeUCG013.id.11370	Hypothyroidism	Inverse variance weighted	7.04412	0.721274
genus.RuminococcaceaeUCG013.id.11370	Hypothyroidism	MR Egger	6.7589	0.662205	0.057888	0.108393	0.60624
genus.RuminococcaceaeUCG014.id.11371	Hypothyroidism	Inverse variance weighted	11.6397	0.309892
genus.RuminococcaceaeUCG014.id.11371	Hypothyroidism	MR Egger	9.92953	0.35622	-0.0953503	0.0765848	0.244562
genus.Ruminococcus1.id.11373	Hypothyroidism	Inverse variance weighted	23.3397	0.0054769
genus.Ruminococcus1.id.11373	Hypothyroidism	MR Egger	21.118	0.00684054	0.0989791	0.107891	0.385753
genus.Ruminococcus2.id.11374	Hypothyroidism	Inverse variance weighted	7.99192	0.889747
genus.Ruminococcus2.id.11374	Hypothyroidism	MR Egger	6.99919	0.902193	0.0482443	0.0484206	0.337261
genus.Sellimonas.id.14369	Hypothyroidism	Inverse variance weighted	10.4969	0.16212
genus.Sellimonas.id.14369	Hypothyroidism	MR Egger	9.08935	0.168615	0.188141	0.195183	0.372312
genus.Senegalimassilia.id.11160	Hypothyroidism	Inverse variance weighted	7.78307	0.0998557
genus.Senegalimassilia.id.11160	Hypothyroidism	MR Egger	7.71147	0.0523667	-0.034028	0.20389	0.878068
genus.Slackia.id.825	Hypothyroidism	Inverse variance weighted	6.12444	0.294298
genus.Slackia.id.825	Hypothyroidism	MR Egger	1.82807	0.767343	0.366507	0.17682	0.106894
genus.Streptococcus.id.1853	Hypothyroidism	Inverse variance weighted	12.7475	0.546492
genus.Streptococcus.id.1853	Hypothyroidism	MR Egger	12.6518	0.475051	-0.0264028	0.0853416	0.761937
genus.Subdoligranulum.id.2070	Hypothyroidism	Inverse variance weighted	15.7683	0.106459
genus.Subdoligranulum.id.2070	Hypothyroidism	MR Egger	14.0688	0.1199	-0.0719622	0.0690151	0.324284
genus.Sutterella.id.2896	Hypothyroidism	Inverse variance weighted	13.4779	0.263241
genus.Sutterella.id.2896	Hypothyroidism	MR Egger	13.4777	0.198175	-0.00236044	0.206987	0.991126
genus.Terrisporobacter.id.11348	Hypothyroidism	Inverse variance weighted	2.76287	0.598259
genus.Terrisporobacter.id.11348	Hypothyroidism	MR Egger	2.25087	0.521998	0.0651728	0.0910819	0.525938
genus.Turicibacter.id.2162	Hypothyroidism	Inverse variance weighted	9.36884	0.403947
genus.Turicibacter.id.2162	Hypothyroidism	MR Egger	8.97315	0.344566	-0.0808573	0.136134	0.568954
genus.Tyzzerella3.id.11335	Hypothyroidism	Inverse variance weighted	6.90315	0.863947
genus.Tyzzerella3.id.11335	Hypothyroidism	MR Egger	6.26526	0.855092	0.115209	0.144249	0.441379
genus.unknowngenus.id.1000000073	Hypothyroidism	Inverse variance weighted	12.6365	0.555327
genus.unknowngenus.id.1000000073	Hypothyroidism	MR Egger	12.6185	0.477695	-0.00894171	0.0666634	0.895352
genus.unknowngenus.id.1000001215	Hypothyroidism	Inverse variance weighted	5.09676	0.747186
genus.unknowngenus.id.1000001215	Hypothyroidism	MR Egger	5.09289	0.648628	0.00598206	0.0961594	0.952135
genus.unknowngenus.id.1000005472	Hypothyroidism	Inverse variance weighted	8.6162	0.735315
genus.unknowngenus.id.1000005472	Hypothyroidism	MR Egger	8.56011	0.662423	-0.0199187	0.08411	0.817151
genus.unknowngenus.id.1000006162	Hypothyroidism	Inverse variance weighted	8.48769	0.745953
genus.unknowngenus.id.1000006162	Hypothyroidism	MR Egger	4.25272	0.961933	-0.170548	0.0828745	0.0640966
genus.unknowngenus.id.1868	Hypothyroidism	Inverse variance weighted	8.33507	0.683012
genus.unknowngenus.id.1868	Hypothyroidism	MR Egger	7.81674	0.646732	0.0636941	0.08847	0.48804
genus.unknowngenus.id.2001	Hypothyroidism	Inverse variance weighted	15.692	0.073599
genus.unknowngenus.id.2001	Hypothyroidism	MR Egger	12.6725	0.123627	0.131429	0.0951938	0.20473
genus.unknowngenus.id.2041	Hypothyroidism	Inverse variance weighted	15.3828	0.165634
genus.unknowngenus.id.2041	Hypothyroidism	MR Egger	11.0029	0.357294	0.143869	0.0721084	0.0739803
genus.unknowngenus.id.2071	Hypothyroidism	Inverse variance weighted	12.2234	0.662047
genus.unknowngenus.id.2071	Hypothyroidism	MR Egger	10.5609	0.720135	0.140071	0.108635	0.218161
genus.unknowngenus.id.2755	Hypothyroidism	Inverse variance weighted	12.5469	0.402814
genus.unknowngenus.id.2755	Hypothyroidism	MR Egger	12.4273	0.332395	-0.0379889	0.11676	0.751013
genus.unknowngenus.id.826	Hypothyroidism	Inverse variance weighted	14.5855	0.333936
genus.unknowngenus.id.826	Hypothyroidism	MR Egger	12.4602	0.40946	-0.102238	0.0714622	0.178048
genus.unknowngenus.id.959	Hypothyroidism	Inverse variance weighted	13.6334	0.253948
genus.unknowngenus.id.959	Hypothyroidism	MR Egger	9.26817	0.506856	0.26177	0.12529	0.0632026
genus.Veillonella.id.2198	Hypothyroidism	Inverse variance weighted	13.5747	0.0592833
genus.Veillonella.id.2198	Hypothyroidism	MR Egger	13.3486	0.0378228	0.0523514	0.164194	0.760657
genus.Victivallis.id.2256	Hypothyroidism	Inverse variance weighted	2.5961	0.978186
genus.Victivallis.id.2256	Hypothyroidism	MR Egger	2.24438	0.972588	0.101394	0.170966	0.569519

## Sheet: TableS5
Exposure	Outcome	Methods	Heterogeneity tests		Test for directional horizontal pleiotropy
			Q statistics	P value of Q statistics	Intercept of MR-Egger	Standard error	P value
Hypothyroidism	family.Bacteroidaceae.id.917	MR Egger	4.76025	0.689194	-0.0833652	0.161005	0.620568
Hypothyroidism	family.Bacteroidaceae.id.917	Inverse variance weighted	5.02835	0.754542
Hypothyroidism	family.Defluviitaleaceae.id.1924	MR Egger	9.35134	0.405495	0.24764	0.107372	0.0465123
Hypothyroidism	family.Defluviitaleaceae.id.1924	Inverse variance weighted	14.8783	0.136562
Hypothyroidism	family.Methanobacteriaceae.id.121	MR Egger	12.2788	0.139191	-0.0353247	0.157226	0.827865
Hypothyroidism	family.Methanobacteriaceae.id.121	Inverse variance weighted	12.3563	0.193961
Hypothyroidism	family.Victivallaceae.id.2255	MR Egger	6.10155	0.806661	0.345391	0.129981	0.0240127
Hypothyroidism	family.Victivallaceae.id.2255	Inverse variance weighted	13.1625	0.282838
Hypothyroidism	genus..Eubacteriumnodatumgroup.id.11297	MR Egger	3.33273	0.949631	-0.00599996	0.117881	0.960518
Hypothyroidism	genus..Eubacteriumnodatumgroup.id.11297	Inverse variance weighted	3.33532	0.972396
Hypothyroidism	genus.Adlercreutzia.id.812	MR Egger	2.19261	0.901159	-0.0932151	0.122584	0.475814
Hypothyroidism	genus.Adlercreutzia.id.812	Inverse variance weighted	2.77085	0.905361
Hypothyroidism	genus.Bacteroides.id.918	MR Egger	4.76025	0.689194	-0.0833652	0.161005	0.620568
Hypothyroidism	genus.Bacteroides.id.918	Inverse variance weighted	5.02835	0.754542
Hypothyroidism	genus.ChristensenellaceaeR.7group.id.11283	MR Egger	8.41651	0.393877	-0.115084	0.0940541	0.255919
Hypothyroidism	genus.ChristensenellaceaeR.7group.id.11283	Inverse variance weighted	9.99164	0.351163
Hypothyroidism	genus.DefluviitaleaceaeUCG011.id.11287	MR Egger	8.69315	0.275444	0.248064	0.135762	0.110399
Hypothyroidism	genus.DefluviitaleaceaeUCG011.id.11287	Inverse variance weighted	12.8393	0.117499
Hypothyroidism	genus.Erysipelatoclostridium.id.11381	MR Egger	10.1724	0.679783	0.0720834	0.0765065	0.363278
Hypothyroidism	genus.Erysipelatoclostridium.id.11381	Inverse variance weighted	11.0601	0.681311
Hypothyroidism	genus.ErysipelotrichaceaeUCG003.id.11384	MR Egger	18.6046	0.180613	-0.0424664	0.0719271	0.564326
Hypothyroidism	genus.ErysipelotrichaceaeUCG003.id.11384	Inverse variance weighted	19.0679	0.210675
Hypothyroidism	genus.Escherichia.Shigella.id.3504	MR Egger	4.13484	0.844757	-0.200577	0.0783651	0.0336721
Hypothyroidism	genus.Escherichia.Shigella.id.3504	Inverse variance weighted	10.686	0.297849
Hypothyroidism	genus.Intestinibacter.id.11345	MR Egger	12.8147	0.382652	0.0424432	0.0955475	0.664795
Hypothyroidism	genus.Intestinibacter.id.11345	Inverse variance weighted	13.0254	0.445851

## Sheet: TableS6
Exposure	Outcome	SNP r2 Estimate		Causal Direction
		exposure	outcome
family.Acidaminococcaceae.id.2166	Hypothyroidism	0.0163257	0.00121252	TRUE
family.Actinomycetaceae.id.421	Hypothyroidism	0.0171203	7.16627e-05	TRUE
family.Alcaligenaceae.id.2875	Hypothyroidism	0.0238378	0.00233327	TRUE
family.Bacteroidaceae.id.917	Hypothyroidism	0.0153895	0.00132773	TRUE
family.BacteroidalesS24.7group.id.11173	Hypothyroidism	0.0334899	0.00220366	TRUE
family.Bifidobacteriaceae.id.433	Hypothyroidism	0.0284767	0.00186101	TRUE
family.Christensenellaceae.id.1866	Hypothyroidism	0.0271085	0.00098042	TRUE
family.Clostridiaceae1.id.1869	Hypothyroidism	0.0176826	0.00102326	TRUE
family.ClostridialesvadinBB60group.id.11286	Hypothyroidism	0.0410785	0.00207345	TRUE
family.Coriobacteriaceae.id.811	Hypothyroidism	0.0197074	0.00240873	TRUE
family.Defluviitaleaceae.id.1924	Hypothyroidism	0.033594	0.00237693	TRUE
family.Desulfovibrionaceae.id.3169	Hypothyroidism	0.0207665	0.000506721	TRUE
family.Enterobacteriaceae.id.3469	Hypothyroidism	0.0172625	0.000764274	TRUE
family.Erysipelotrichaceae.id.2149	Hypothyroidism	0.0159518	0.00199312	TRUE
family.FamilyXI.id.1936	Hypothyroidism	0.0691935	0.00180994	TRUE
family.FamilyXIII.id.1957	Hypothyroidism	0.0178535	0.000933366	TRUE
family.Lachnospiraceae.id.1987	Hypothyroidism	0.0269393	0.00208963	TRUE
family.Lactobacillaceae.id.1836	Hypothyroidism	0.0436896	0.00229807	TRUE
family.Methanobacteriaceae.id.121	Hypothyroidism	0.0746254	0.00225244	TRUE
family.Oxalobacteraceae.id.2966	Hypothyroidism	0.0669615	0.000906199	TRUE
family.Pasteurellaceae.id.3689	Hypothyroidism	0.0534301	0.00242936	TRUE
family.Peptococcaceae.id.2024	Hypothyroidism	0.0249038	0.000767042	TRUE
family.Peptostreptococcaceae.id.2042	Hypothyroidism	0.0292243	0.00228262	TRUE
family.Porphyromonadaceae.id.943	Hypothyroidism	0.0134485	0.00204159	TRUE
family.Prevotellaceae.id.960	Hypothyroidism	0.0316529	0.00198245	TRUE
family.Rhodospirillaceae.id.2717	Hypothyroidism	0.0433706	0.00174551	TRUE
family.Rikenellaceae.id.967	Hypothyroidism	0.0268538	0.00159606	TRUE
family.Ruminococcaceae.id.2050	Hypothyroidism	0.0201985	0.000400763	TRUE
family.Streptococcaceae.id.1850	Hypothyroidism	0.0248669	0.00117608	TRUE
family.unknownfamily.id.1000001214	Hypothyroidism	0.0492638	0.00104156	TRUE
family.unknownfamily.id.1000005471	Hypothyroidism	0.0355834	0.00100855	TRUE
family.unknownfamily.id.1000006161	Hypothyroidism	0.0715646	0.00149424	TRUE
family.Veillonellaceae.id.2172	Hypothyroidism	0.0409889	0.00163121	TRUE
family.Verrucomicrobiaceae.id.4036	Hypothyroidism	0.0251343	0.00126028	TRUE
family.Victivallaceae.id.2255	Hypothyroidism	0.0858043	0.00174013	TRUE
genus..Clostridiuminnocuumgroup.id.14397	Hypothyroidism	0.0564795	0.000814865	TRUE
genus..Eubacteriumbrachygroup.id.11296	Hypothyroidism	0.0604471	0.00187517	TRUE
genus..Eubacteriumcoprostanoligenesgroup.id.11375	Hypothyroidism	0.0175985	0.000509949	TRUE
genus..Eubacteriumeligensgroup.id.14372	Hypothyroidism	0.0158479	0.000654681	TRUE
genus..Eubacteriumfissicatenagroup.id.14373	Hypothyroidism	0.0512984	0.00104178	TRUE
genus..Eubacteriumhalliigroup.id.11338	Hypothyroidism	0.0337053	0.00163838	TRUE
genus..Eubacteriumnodatumgroup.id.11297	Hypothyroidism	0.0723862	0.000926359	TRUE
genus..Eubacteriumoxidoreducensgroup.id.11339	Hypothyroidism	0.0254691	0.000781151	TRUE
genus..Eubacteriumrectalegroup.id.14374	Hypothyroidism	0.0173624	0.00121555	TRUE
genus..Eubacteriumruminantiumgroup.id.11340	Hypothyroidism	0.057569	0.00219835	TRUE
genus..Eubacteriumventriosumgroup.id.11341	Hypothyroidism	0.0217106	0.0011868	TRUE
genus..Eubacteriumxylanophilumgroup.id.14375	Hypothyroidism	0.0208566	0.00190688	TRUE
genus..Ruminococcusgauvreauiigroup.id.11342	Hypothyroidism	0.0218986	0.00188614	TRUE
genus..Ruminococcusgnavusgroup.id.14376	Hypothyroidism	0.0421629	0.000442855	TRUE
genus..Ruminococcustorquesgroup.id.14377	Hypothyroidism	0.0219171	0.00106199	TRUE
genus.Actinomyces.id.423	Hypothyroidism	0.026401	0.000485107	TRUE
genus.Adlercreutzia.id.812	Hypothyroidism	0.0311329	0.00280022	TRUE
genus.Akkermansia.id.4037	Hypothyroidism	0.0251537	0.00126028	TRUE
genus.Alistipes.id.968	Hypothyroidism	0.0178292	0.00149825	TRUE
genus.Allisonella.id.2174	Hypothyroidism	0.0619727	0.000697267	TRUE
genus.Alloprevotella.id.961	Hypothyroidism	0.0486605	0.000672322	TRUE
genus.Anaerofilum.id.2053	Hypothyroidism	0.0540322	0.0020239	TRUE
genus.Anaerostipes.id.1991	Hypothyroidism	0.023789	0.00172082	TRUE
genus.Anaerotruncus.id.2054	Hypothyroidism	0.0233626	0.00189432	TRUE
genus.Bacteroides.id.918	Hypothyroidism	0.0153895	0.00132773	TRUE
genus.Barnesiella.id.944	Hypothyroidism	0.0282588	0.00180673	TRUE
genus.Bifidobacterium.id.436	Hypothyroidism	0.030222	0.00194344	TRUE
genus.Bilophila.id.3170	Hypothyroidism	0.0288049	0.00134477	TRUE
genus.Blautia.id.1992	Hypothyroidism	0.0182283	0.000931826	TRUE
genus.Butyricicoccus.id.2055	Hypothyroidism	0.0153682	0.000373636	TRUE
genus.Butyricimonas.id.945	Hypothyroidism	0.0361174	0.00151257	TRUE
genus.Butyrivibrio.id.1993	Hypothyroidism	0.101466	0.00105183	TRUE
genus.CandidatusSoleaferrea.id.11350	Hypothyroidism	0.0548242	0.00245141	TRUE
genus.Catenibacterium.id.2153	Hypothyroidism	0.0326323	0.000431158	TRUE
genus.ChristensenellaceaeR.7group.id.11283	Hypothyroidism	0.015443	0.00194184	TRUE
genus.Clostridiumsensustricto1.id.1873	Hypothyroidism	0.0198515	0.000734773	TRUE
genus.Collinsella.id.815	Hypothyroidism	0.0178384	0.0020564	TRUE
genus.Coprobacter.id.949	Hypothyroidism	0.0523248	0.00169115	TRUE
genus.Coprococcus1.id.11301	Hypothyroidism	0.0235146	0.0011934	TRUE
genus.Coprococcus2.id.11302	Hypothyroidism	0.0189854	0.00104795	TRUE
genus.Coprococcus3.id.11303	Hypothyroidism	0.0147226	0.00065605	TRUE
genus.DefluviitaleaceaeUCG011.id.11287	Hypothyroidism	0.0288179	0.00243593	TRUE
genus.Desulfovibrio.id.3173	Hypothyroidism	0.0295622	0.00186527	TRUE
genus.Dialister.id.2183	Hypothyroidism	0.0219621	0.000634165	TRUE
genus.Dorea.id.1997	Hypothyroidism	0.0182904	0.0013045	TRUE
genus.Eggerthella.id.819	Hypothyroidism	0.045229	0.00107151	TRUE
genus.Eisenbergiella.id.11304	Hypothyroidism	0.0456139	0.000666245	TRUE
genus.Enterorhabdus.id.820	Hypothyroidism	0.0327839	0.00089905	TRUE
genus.Erysipelatoclostridium.id.11381	Hypothyroidism	0.0374045	0.00246809	TRUE
genus.ErysipelotrichaceaeUCG003.id.11384	Hypothyroidism	0.0315654	0.002313	TRUE
genus.Escherichia.Shigella.id.3504	Hypothyroidism	0.0294402	0.00166344	TRUE
genus.Faecalibacterium.id.2057	Hypothyroidism	0.026591	0.00171898	TRUE
genus.FamilyXIIIAD3011group.id.11293	Hypothyroidism	0.0241756	0.00211978	TRUE
genus.FamilyXIIIUCG001.id.11294	Hypothyroidism	0.0198984	0.00105245	TRUE
genus.Flavonifractor.id.2059	Hypothyroidism	0.0148348	0.000243553	TRUE
genus.Fusicatenibacter.id.11305	Hypothyroidism	0.025225	0.00177745	TRUE
genus.Gordonibacter.id.821	Hypothyroidism	0.0886425	0.00110748	TRUE
genus.Haemophilus.id.3698	Hypothyroidism	0.0391874	0.00129157	TRUE
genus.Holdemanella.id.11393	Hypothyroidism	0.0476763	0.00165211	TRUE
genus.Holdemania.id.2157	Hypothyroidism	0.0497355	0.00212032	TRUE
genus.Howardella.id.2000	Hypothyroidism	0.0652605	0.00172189	TRUE
genus.Hungatella.id.11306	Hypothyroidism	0.0250488	0.000432073	TRUE
genus.Intestinibacter.id.11345	Hypothyroidism	0.0263703	0.00191106	TRUE
genus.Intestinimonas.id.2062	Hypothyroidism	0.0500825	0.00281526	TRUE
genus.Lachnoclostridium.id.11308	Hypothyroidism	0.0184781	0.00182455	TRUE
genus.Lachnospira.id.2004	Hypothyroidism	0.00926306	0.000323021	TRUE
genus.LachnospiraceaeFCS020group.id.11314	Hypothyroidism	0.032132	0.00308009	TRUE
genus.LachnospiraceaeNC2004group.id.11316	Hypothyroidism	0.0361195	0.00138457	TRUE
genus.LachnospiraceaeND3007group.id.11317	Hypothyroidism	0.00544462	0.000572894	TRUE
genus.LachnospiraceaeNK4A136group.id.11319	Hypothyroidism	0.0295142	0.00225018	TRUE
genus.LachnospiraceaeUCG001.id.11321	Hypothyroidism	0.0361782	0.00122626	TRUE
genus.LachnospiraceaeUCG004.id.11324	Hypothyroidism	0.0203277	0.00126765	TRUE
genus.LachnospiraceaeUCG008.id.11328	Hypothyroidism	0.041074	0.000544441	TRUE
genus.LachnospiraceaeUCG010.id.11330	Hypothyroidism	0.0235245	0.0011297	TRUE
genus.Lactobacillus.id.1837	Hypothyroidism	0.042754	0.00145228	TRUE
genus.Lactococcus.id.1851	Hypothyroidism	0.0636101	0.00154203	TRUE
genus.Marvinbryantia.id.2005	Hypothyroidism	0.022609	0.00121142	TRUE
genus.Methanobrevibacter.id.123	Hypothyroidism	0.0475963	0.00100135	TRUE
genus.Odoribacter.id.952	Hypothyroidism	0.0143062	0.00136131	TRUE
genus.Olsenella.id.822	Hypothyroidism	0.0645066	0.000768551	TRUE
genus.Oscillibacter.id.2063	Hypothyroidism	0.0454703	0.00256748	TRUE
genus.Oscillospira.id.2064	Hypothyroidism	0.0178112	0.000575932	TRUE
genus.Oxalobacter.id.2978	Hypothyroidism	0.0627812	0.000707284	TRUE
genus.Parabacteroides.id.954	Hypothyroidism	0.0186715	0.000939147	TRUE
genus.Paraprevotella.id.962	Hypothyroidism	0.0447626	0.00215391	TRUE
genus.Parasutterella.id.2892	Hypothyroidism	0.0381151	0.00215227	TRUE
genus.Peptococcus.id.2037	Hypothyroidism	0.0675285	0.00152479	TRUE
genus.Phascolarctobacterium.id.2168	Hypothyroidism	0.0253585	0.00171444	TRUE
genus.Prevotella7.id.11182	Hypothyroidism	0.0727036	0.00156084	TRUE
genus.Prevotella9.id.11183	Hypothyroidism	0.0497334	0.0011382	TRUE
genus.RikenellaceaeRC9gutgroup.id.11191	Hypothyroidism	0.0829009	0.00163781	TRUE
genus.Romboutsia.id.11347	Hypothyroidism	0.0288957	0.00128593	TRUE
genus.Roseburia.id.2012	Hypothyroidism	0.0243627	0.00205477	TRUE
genus.Ruminiclostridium5.id.11355	Hypothyroidism	0.0226711	0.00150499	TRUE
genus.Ruminiclostridium6.id.11356	Hypothyroidism	0.0319103	0.00108285	TRUE
genus.Ruminiclostridium9.id.11357	Hypothyroidism	0.0197225	0.0021927	TRUE
genus.RuminococcaceaeNK4A214group.id.11358	Hypothyroidism	0.0260265	0.00218663	TRUE
genus.RuminococcaceaeUCG002.id.11360	Hypothyroidism	0.0381862	0.00316643	TRUE
genus.RuminococcaceaeUCG003.id.11361	Hypothyroidism	0.0243091	0.00180358	TRUE
genus.RuminococcaceaeUCG004.id.11362	Hypothyroidism	0.0232042	0.000918151	TRUE
genus.RuminococcaceaeUCG005.id.11363	Hypothyroidism	0.0271854	0.00200958	TRUE
genus.RuminococcaceaeUCG009.id.11366	Hypothyroidism	0.042324	0.00122741	TRUE
genus.RuminococcaceaeUCG010.id.11367	Hypothyroidism	0.0148317	0.000478385	TRUE
genus.RuminococcaceaeUCG011.id.11368	Hypothyroidism	0.0498694	0.000959625	TRUE
genus.RuminococcaceaeUCG013.id.11370	Hypothyroidism	0.0185501	0.000957727	TRUE
genus.RuminococcaceaeUCG014.id.11371	Hypothyroidism	0.0303338	0.00216814	TRUE
genus.Ruminococcus1.id.11373	Hypothyroidism	0.021646	0.00315926	TRUE
genus.Ruminococcus2.id.11374	Hypothyroidism	0.0289706	0.000939716	TRUE
genus.Sellimonas.id.14369	Hypothyroidism	0.0688287	0.00157503	TRUE
genus.Senegalimassilia.id.11160	Hypothyroidism	0.0256473	0.00135548	TRUE
genus.Slackia.id.825	Hypothyroidism	0.0323754	0.000947894	TRUE
genus.Streptococcus.id.1853	Hypothyroidism	0.0241357	0.00164045	TRUE
genus.Subdoligranulum.id.2070	Hypothyroidism	0.0226994	0.00194196	TRUE
genus.Sutterella.id.2896	Hypothyroidism	0.0198811	0.00156108	TRUE
genus.Terrisporobacter.id.11348	Hypothyroidism	0.0213329	0.000370712	TRUE
genus.Turicibacter.id.2162	Hypothyroidism	0.035297	0.00204048	TRUE
genus.Tyzzerella3.id.11335	Hypothyroidism	0.0649237	0.000812384	TRUE
genus.unknowngenus.id.1000000073	Hypothyroidism	0.0410785	0.00207345	TRUE
genus.unknowngenus.id.1000001215	Hypothyroidism	0.0492638	0.00104156	TRUE
genus.unknowngenus.id.1000005472	Hypothyroidism	0.0355834	0.00100855	TRUE
genus.unknowngenus.id.1000006162	Hypothyroidism	0.0715646	0.00149424	TRUE
genus.unknowngenus.id.1868	Hypothyroidism	0.0326018	0.00099941	TRUE
genus.unknowngenus.id.2001	Hypothyroidism	0.027547	0.00304241	TRUE
genus.unknowngenus.id.2041	Hypothyroidism	0.0375411	0.00197492	TRUE
genus.unknowngenus.id.2071	Hypothyroidism	0.0314616	0.00196563	TRUE
genus.unknowngenus.id.2755	Hypothyroidism	0.0393183	0.00167018	TRUE
genus.unknowngenus.id.826	Hypothyroidism	0.0299772	0.00172576	TRUE
genus.unknowngenus.id.959	Hypothyroidism	0.0702687	0.00205282	TRUE
genus.Veillonella.id.2198	Hypothyroidism	0.0266275	0.00223836	TRUE
genus.Victivallis.id.2256	Hypothyroidism	0.0793186	0.000898438	TRUE
genus.Butyrivibrio.id.1993	Hypothyroidism	0.101466	7.60019e-05	TRUE
genus.CandidatusSoleaferrea.id.11350	Hypothyroidism	0.0579992	7.58597e-05	TRUE
genus.CandidatusSoleaferrea.id.11350	Hypothyroidism	0.0579992	8.63773e-05	TRUE
genus.ChristensenellaceaeR.7group.id.11283	Hypothyroidism	0.0142058	7.88917e-05	TRUE
genus.ChristensenellaceaeR.7group.id.11283	Hypothyroidism	0.0142058	7.2763e-05	TRUE
genus.Clostridiumsensustricto1.id.1873	Hypothyroidism	0.0198515	2.50057e-05	TRUE
genus.Clostridiumsensustricto1.id.1873	Hypothyroidism	0.0198515	9.66789e-05	TRUE
genus.Collinsella.id.815	Hypothyroidism	0.0178384	4.29872e-05	TRUE
genus.Collinsella.id.815	Hypothyroidism	0.0178384	2.81019e-05	TRUE
genus.Coprobacter.id.949	Hypothyroidism	0.0492927	6.65551e-05	TRUE
genus.Coprobacter.id.949	Hypothyroidism	0.0492927	7.38022e-05	TRUE
genus.Coprococcus1.id.11301	Hypothyroidism	0.0235146	2.79267e-05	TRUE
genus.Coprococcus1.id.11301	Hypothyroidism	0.0235146	3.7889e-05	TRUE
genus.Coprococcus2.id.11302	Hypothyroidism	0.0189854	7.95079e-05	TRUE
genus.Coprococcus2.id.11302	Hypothyroidism	0.0189854	5.43345e-05	TRUE
genus.Coprococcus3.id.11303	Hypothyroidism	0.0147226	0.00010129	TRUE
genus.Coprococcus3.id.11303	Hypothyroidism	0.0147226	4.01362e-05	TRUE
genus.DefluviitaleaceaeUCG011.id.11287	Hypothyroidism	0.0288179	7.19386e-05	TRUE
genus.DefluviitaleaceaeUCG011.id.11287	Hypothyroidism	0.0288179	4.17722e-05	TRUE
genus.Desulfovibrio.id.3173	Hypothyroidism	0.0295622	2.93484e-05	TRUE
genus.Desulfovibrio.id.3173	Hypothyroidism	0.0295622	3.80984e-05	TRUE
genus.Dialister.id.2183	Hypothyroidism	0.0219621	3.0199e-05	TRUE
genus.Dialister.id.2183	Hypothyroidism	0.0219621	4.89356e-05	TRUE
genus.Dorea.id.1997	Hypothyroidism	0.0182904	6.98032e-05	TRUE
genus.Dorea.id.1997	Hypothyroidism	0.0182904	2.43399e-05	TRUE
genus.Eggerthella.id.819	Hypothyroidism	0.0413515	2.82119e-05	TRUE
genus.Eggerthella.id.819	Hypothyroidism	0.0413515	6.86728e-05	TRUE
genus.Eisenbergiella.id.11304	Hypothyroidism	0.0456139	1.5052e-05	TRUE
genus.Eisenbergiella.id.11304	Hypothyroidism	0.0456139	9.04814e-05	TRUE
genus.Enterorhabdus.id.820	Hypothyroidism	0.0327839	4.17001e-05	TRUE
genus.Enterorhabdus.id.820	Hypothyroidism	0.0327839	7.1794e-05	TRUE
genus.Erysipelatoclostridium.id.11381	Hypothyroidism	0.0374045	0.000112295	TRUE
genus.Erysipelatoclostridium.id.11381	Hypothyroidism	0.0374045	0.000118899	TRUE
genus.ErysipelotrichaceaeUCG003.id.11384	Hypothyroidism	0.0315654	9.79358e-05	TRUE
genus.ErysipelotrichaceaeUCG003.id.11384	Hypothyroidism	0.0315654	0.00018475	TRUE
genus.Escherichia.Shigella.id.3504	Hypothyroidism	0.0294402	4.84272e-05	TRUE
genus.Escherichia.Shigella.id.3504	Hypothyroidism	0.0294402	6.89774e-05	TRUE
genus.FamilyXIIIUCG001.id.11294	Hypothyroidism	0.0198984	2.61432e-05	TRUE
genus.FamilyXIIIUCG001.id.11294	Hypothyroidism	0.0198984	7.92169e-05	TRUE
genus.Flavonifractor.id.2059	Hypothyroidism	0.0173314	3.00611e-05	TRUE
genus.Flavonifractor.id.2059	Hypothyroidism	0.0173314	2.81852e-05	TRUE
genus.Fusicatenibacter.id.11305	Hypothyroidism	0.025225	6.21615e-05	TRUE
genus.Fusicatenibacter.id.11305	Hypothyroidism	0.025225	8.54173e-05	TRUE
genus.Gordonibacter.id.821	Hypothyroidism	0.0886425	3.38224e-05	TRUE
genus.Gordonibacter.id.821	Hypothyroidism	0.0886425	7.38493e-05	TRUE
genus.Haemophilus.id.3698	Hypothyroidism	0.0458563	9.54902e-05	TRUE
genus.Haemophilus.id.3698	Hypothyroidism	0.0458563	0.000108497	TRUE
genus.Holdemanella.id.11393	Hypothyroidism	0.0476763	8.08058e-05	TRUE
genus.Holdemanella.id.11393	Hypothyroidism	0.0476763	4.13276e-05	TRUE
genus.Holdemania.id.2157	Hypothyroidism	0.0468077	6.63544e-05	TRUE
genus.Holdemania.id.2157	Hypothyroidism	0.0468077	9.67539e-05	TRUE
genus.Howardella.id.2000	Hypothyroidism	0.058262	1.57069e-05	TRUE
genus.Howardella.id.2000	Hypothyroidism	0.058262	3.50522e-05	TRUE
genus.Intestinimonas.id.2062	Hypothyroidism	0.0470252	6.62131e-05	TRUE
genus.Intestinimonas.id.2062	Hypothyroidism	0.0470252	9.76692e-05	TRUE
genus.Lachnoclostridium.id.11308	Hypothyroidism	0.0184781	6.59026e-05	TRUE
genus.Lachnoclostridium.id.11308	Hypothyroidism	0.0184781	0.000156304	TRUE
genus.Lachnospira.id.2004	Hypothyroidism	0.00926306	1.88079e-05	TRUE
genus.Lachnospira.id.2004	Hypothyroidism	0.00926306	2.7839e-05	TRUE
genus.LachnospiraceaeFCS020group.id.11314	Hypothyroidism	0.032132	6.45019e-05	TRUE
genus.LachnospiraceaeFCS020group.id.11314	Hypothyroidism	0.032132	9.30059e-05	TRUE
genus.LachnospiraceaeNC2004group.id.11316	Hypothyroidism	0.0361195	5.93263e-05	TRUE
genus.LachnospiraceaeNC2004group.id.11316	Hypothyroidism	0.0361195	4.57585e-05	TRUE
genus.LachnospiraceaeND3007group.id.11317	Hypothyroidism	0.00410724	9.3781e-06	TRUE
genus.LachnospiraceaeND3007group.id.11317	Hypothyroidism	0.00410724	4.2649e-06	TRUE
genus.LachnospiraceaeNK4A136group.id.11319	Hypothyroidism	0.0295142	9.94592e-05	TRUE
genus.LachnospiraceaeNK4A136group.id.11319	Hypothyroidism	0.0295142	0.000114917	TRUE
genus.LachnospiraceaeUCG001.id.11321	Hypothyroidism	0.0361782	5.35329e-05	TRUE
genus.LachnospiraceaeUCG001.id.11321	Hypothyroidism	0.0361782	9.62603e-05	TRUE
genus.LachnospiraceaeUCG004.id.11324	Hypothyroidism	0.0203277	5.04028e-05	TRUE
genus.LachnospiraceaeUCG004.id.11324	Hypothyroidism	0.0203277	5.81501e-05	TRUE
genus.LachnospiraceaeUCG008.id.11328	Hypothyroidism	0.041074	4.19902e-05	TRUE
genus.LachnospiraceaeUCG008.id.11328	Hypothyroidism	0.041074	3.86248e-05	TRUE
genus.LachnospiraceaeUCG010.id.11330	Hypothyroidism	0.0235245	9.93886e-05	TRUE
genus.LachnospiraceaeUCG010.id.11330	Hypothyroidism	0.0235245	0.000115389	TRUE
genus.Lactobacillus.id.1837	Hypothyroidism	0.0392583	4.3536e-05	TRUE
genus.Lactobacillus.id.1837	Hypothyroidism	0.0392583	4.56067e-05	TRUE
genus.Lactococcus.id.1851	Hypothyroidism	0.0636101	3.90294e-05	TRUE
genus.Lactococcus.id.1851	Hypothyroidism	0.0636101	7.91681e-05	TRUE
genus.Marvinbryantia.id.2005	Hypothyroidism	0.0208735	7.09955e-05	TRUE
genus.Marvinbryantia.id.2005	Hypothyroidism	0.0208735	7.46419e-05	TRUE
genus.Methanobrevibacter.id.123	Hypothyroidism	0.0475963	1.14725e-05	TRUE
genus.Methanobrevibacter.id.123	Hypothyroidism	0.0475963	3.02017e-05	TRUE
genus.Odoribacter.id.952	Hypothyroidism	0.0143062	4.38947e-05	TRUE
genus.Odoribacter.id.952	Hypothyroidism	0.0143062	0.000141448	TRUE
genus.Olsenella.id.822	Hypothyroidism	0.0589361	2.7784e-05	TRUE
genus.Olsenella.id.822	Hypothyroidism	0.0589361	7.07088e-05	TRUE
genus.Oscillibacter.id.2063	Hypothyroidism	0.043193	2.75651e-05	TRUE
genus.Oscillibacter.id.2063	Hypothyroidism	0.043193	5.90574e-05	TRUE
genus.Oscillospira.id.2064	Hypothyroidism	0.0201884	3.10969e-05	TRUE
genus.Oscillospira.id.2064	Hypothyroidism	0.0201884	6.17745e-05	TRUE
genus.Oxalobacter.id.2978	Hypothyroidism	0.0627812	1.93812e-05	TRUE
genus.Oxalobacter.id.2978	Hypothyroidism	0.0627812	4.73994e-05	TRUE
genus.Parabacteroides.id.954	Hypothyroidism	0.0138722	2.61019e-05	TRUE
genus.Parabacteroides.id.954	Hypothyroidism	0.0138722	5.40336e-05	TRUE
genus.Paraprevotella.id.962	Hypothyroidism	0.0447626	9.90201e-05	TRUE
genus.Paraprevotella.id.962	Hypothyroidism	0.0447626	0.000109894	TRUE
genus.Parasutterella.id.2892	Hypothyroidism	0.0358635	0.000132867	TRUE
genus.Parasutterella.id.2892	Hypothyroidism	0.0358635	9.21598e-05	TRUE
genus.Peptococcus.id.2037	Hypothyroidism	0.0675285	9.01918e-05	TRUE
genus.Peptococcus.id.2037	Hypothyroidism	0.0675285	6.2376e-05	TRUE
genus.Phascolarctobacterium.id.2168	Hypothyroidism	0.0235038	3.59344e-05	TRUE
genus.Phascolarctobacterium.id.2168	Hypothyroidism	0.0235038	0.000118517	TRUE
genus.Prevotella7.id.11182	Hypothyroidism	0.0727036	6.69562e-05	TRUE
genus.Prevotella7.id.11182	Hypothyroidism	0.0727036	4.87308e-05	TRUE
genus.Prevotella9.id.11183	Hypothyroidism	0.0497334	6.44796e-05	TRUE
genus.Prevotella9.id.11183	Hypothyroidism	0.0497334	9.97822e-05	TRUE
genus.RikenellaceaeRC9gutgroup.id.11191	Hypothyroidism	0.0829009	5.93397e-05	TRUE
genus.RikenellaceaeRC9gutgroup.id.11191	Hypothyroidism	0.0829009	5.3625e-05	TRUE
genus.Romboutsia.id.11347	Hypothyroidism	0.0288957	7.36836e-05	TRUE
genus.Romboutsia.id.11347	Hypothyroidism	0.0288957	6.39733e-05	TRUE
genus.Roseburia.id.2012	Hypothyroidism	0.0243627	4.13602e-05	TRUE
genus.Roseburia.id.2012	Hypothyroidism	0.0243627	0.000110085	TRUE
genus.Ruminiclostridium5.id.11355	Hypothyroidism	0.0226711	6.27148e-05	TRUE
genus.Ruminiclostridium5.id.11355	Hypothyroidism	0.0226711	2.95326e-05	TRUE
genus.Ruminiclostridium6.id.11356	Hypothyroidism	0.0319103	0.000129301	TRUE
genus.Ruminiclostridium6.id.11356	Hypothyroidism	0.0319103	0.000136632	TRUE
genus.Ruminiclostridium9.id.11357	Hypothyroidism	0.018272	0.000125842	TRUE
genus.Ruminiclostridium9.id.11357	Hypothyroidism	0.018272	4.28047e-05	TRUE
genus.RuminococcaceaeNK4A214group.id.11358	Hypothyroidism	0.0260265	6.31354e-05	TRUE
genus.RuminococcaceaeNK4A214group.id.11358	Hypothyroidism	0.0260265	7.06581e-05	TRUE
genus.RuminococcaceaeUCG002.id.11360	Hypothyroidism	0.0403346	9.73201e-05	TRUE
genus.RuminococcaceaeUCG002.id.11360	Hypothyroidism	0.0403346	0.000150156	TRUE
genus.RuminococcaceaeUCG003.id.11361	Hypothyroidism	0.0243091	0.000100456	TRUE
genus.RuminococcaceaeUCG003.id.11361	Hypothyroidism	0.0243091	0.000122483	TRUE
genus.RuminococcaceaeUCG004.id.11362	Hypothyroidism	0.027566	5.18959e-05	TRUE
genus.RuminococcaceaeUCG004.id.11362	Hypothyroidism	0.027566	5.43306e-05	TRUE
genus.RuminococcaceaeUCG005.id.11363	Hypothyroidism	0.0288673	9.14665e-05	TRUE
genus.RuminococcaceaeUCG005.id.11363	Hypothyroidism	0.0288673	5.75037e-05	TRUE
genus.RuminococcaceaeUCG009.id.11366	Hypothyroidism	0.042324	4.28646e-05	TRUE
genus.RuminococcaceaeUCG009.id.11366	Hypothyroidism	0.042324	7.63453e-05	TRUE
genus.RuminococcaceaeUCG010.id.11367	Hypothyroidism	0.0148317	4.55075e-05	TRUE
genus.RuminococcaceaeUCG010.id.11367	Hypothyroidism	0.0148317	4.27687e-05	TRUE
genus.RuminococcaceaeUCG011.id.11368	Hypothyroidism	0.0498694	6.42513e-05	TRUE
genus.RuminococcaceaeUCG011.id.11368	Hypothyroidism	0.0498694	5.60665e-05	TRUE
genus.RuminococcaceaeUCG013.id.11370	Hypothyroidism	0.0226367	4.9169e-05	TRUE
genus.RuminococcaceaeUCG013.id.11370	Hypothyroidism	0.0226367	5.6209e-05	TRUE
genus.RuminococcaceaeUCG014.id.11371	Hypothyroidism	0.0303338	0.00010114	TRUE
genus.RuminococcaceaeUCG014.id.11371	Hypothyroidism	0.0303338	0.000103146	TRUE
genus.Ruminococcus1.id.11373	Hypothyroidism	0.021646	0.000104085	TRUE
genus.Ruminococcus1.id.11373	Hypothyroidism	0.021646	3.45524e-05	TRUE
genus.Ruminococcus2.id.11374	Hypothyroidism	0.0289706	8.28991e-05	TRUE
genus.Ruminococcus2.id.11374	Hypothyroidism	0.0289706	5.35091e-05	TRUE
genus.Sellimonas.id.14369	Hypothyroidism	0.070168	8.12932e-05	TRUE
genus.Sellimonas.id.14369	Hypothyroidism	0.070168	4.34191e-05	TRUE
genus.Slackia.id.825	Hypothyroidism	0.0323754	3.58631e-05	TRUE
genus.Slackia.id.825	Hypothyroidism	0.0323754	8.87393e-05	TRUE
genus.Streptococcus.id.1853	Hypothyroidism	0.0224838	5.52619e-05	TRUE
genus.Streptococcus.id.1853	Hypothyroidism	0.0224838	6.97537e-05	TRUE
genus.Subdoligranulum.id.2070	Hypothyroidism	0.0226994	6.16042e-05	TRUE
genus.Subdoligranulum.id.2070	Hypothyroidism	0.0226994	8.23052e-05	TRUE
genus.Sutterella.id.2896	Hypothyroidism	0.0198811	7.25915e-05	TRUE
genus.Sutterella.id.2896	Hypothyroidism	0.0198811	0.00010243	TRUE
genus.Terrisporobacter.id.11348	Hypothyroidism	0.0213329	3.8837e-05	TRUE
genus.Terrisporobacter.id.11348	Hypothyroidism	0.0213329	1.77888e-05	TRUE
genus.Turicibacter.id.2162	Hypothyroidism	0.035297	0.000125612	TRUE
genus.Turicibacter.id.2162	Hypothyroidism	0.035297	0.000114274	TRUE
genus.Tyzzerella3.id.11335	Hypothyroidism	0.0649237	0.000102483	TRUE
genus.Tyzzerella3.id.11335	Hypothyroidism	0.0649237	7.42022e-05	TRUE
genus.unknowngenus.id.1000000073	Hypothyroidism	0.0410785	7.89882e-05	TRUE
genus.unknowngenus.id.1000000073	Hypothyroidism	0.0410785	5.69267e-05	TRUE
genus.unknowngenus.id.1000001215	Hypothyroidism	0.0492638	5.59429e-05	TRUE
genus.unknowngenus.id.1000001215	Hypothyroidism	0.0492638	8.86547e-05	TRUE
genus.unknowngenus.id.1000005472	Hypothyroidism	0.0355834	8.9183e-05	TRUE
genus.unknowngenus.id.1000005472	Hypothyroidism	0.0355834	5.88013e-05	TRUE
genus.unknowngenus.id.1000005479	Hypothyroidism	0.0308806	7.8498e-05	TRUE
genus.unknowngenus.id.1000005479	Hypothyroidism	0.0308806	3.96866e-05	TRUE
genus.unknowngenus.id.1000006162	Hypothyroidism	0.0715646	6.81811e-05	TRUE
genus.unknowngenus.id.1000006162	Hypothyroidism	0.0715646	9.61232e-05	TRUE
genus.unknowngenus.id.1868	Hypothyroidism	0.0326018	7.89103e-05	TRUE
genus.unknowngenus.id.1868	Hypothyroidism	0.0326018	6.85474e-05	TRUE
genus.unknowngenus.id.2001	Hypothyroidism	0.027547	4.92385e-05	TRUE
genus.unknowngenus.id.2001	Hypothyroidism	0.027547	4.98154e-05	TRUE
genus.unknowngenus.id.2041	Hypothyroidism	0.0375411	3.18094e-05	TRUE
genus.unknowngenus.id.2041	Hypothyroidism	0.0375411	5.36223e-05	TRUE
genus.unknowngenus.id.2071	Hypothyroidism	0.0298421	0.000111397	TRUE
genus.unknowngenus.id.2071	Hypothyroidism	0.0298421	8.78627e-05	TRUE
genus.unknowngenus.id.2755	Hypothyroidism	0.0393183	0.000100806	TRUE
genus.unknowngenus.id.2755	Hypothyroidism	0.0393183	9.28334e-05	TRUE
genus.unknowngenus.id.826	Hypothyroidism	0.0299772	8.09585e-05	TRUE
genus.unknowngenus.id.826	Hypothyroidism	0.0299772	9.10682e-05	TRUE
genus.unknowngenus.id.959	Hypothyroidism	0.0645719	9.65228e-05	TRUE
genus.unknowngenus.id.959	Hypothyroidism	0.0645719	7.94851e-05	TRUE
genus.Veillonella.id.2198	Hypothyroidism	0.0212539	0.000104855	TRUE
genus.Veillonella.id.2198	Hypothyroidism	0.0212539	3.73831e-05	TRUE
genus.Victivallis.id.2256	Hypothyroidism	0.0793186	3.43237e-05	TRUE
genus.Victivallis.id.2256	Hypothyroidism	0.0793186	5.62557e-05	TRUE
order.Actinomycetales.id.420	Hypothyroidism	0.0170755	2.29742e-05	TRUE
order.Actinomycetales.id.420	Hypothyroidism	0.0170755	3.24041e-05	TRUE
order.Bacillales.id.1674	Hypothyroidism	0.0737741	3.43826e-05	TRUE
order.Bacillales.id.1674	Hypothyroidism	0.0737741	3.92858e-05	TRUE
order.Bacteroidales.id.913	Hypothyroidism	0.0293971	4.43324e-05	TRUE
order.Bacteroidales.id.913	Hypothyroidism	0.0293971	4.43524e-05	TRUE
order.Bifidobacteriales.id.432	Hypothyroidism	0.0305057	4.2651e-05	TRUE
order.Bifidobacteriales.id.432	Hypothyroidism	0.0305057	6.01224e-05	TRUE
order.Burkholderiales.id.2874	Hypothyroidism	0.0173104	3.4059e-05	TRUE
order.Burkholderiales.id.2874	Hypothyroidism	0.0173104	0.000123768	TRUE
order.Clostridiales.id.1863	Hypothyroidism	0.0200529	8.16938e-05	TRUE
order.Clostridiales.id.1863	Hypothyroidism	0.0200529	7.76308e-05	TRUE
order.Coriobacteriales.id.810	Hypothyroidism	0.0250031	9.30841e-05	TRUE
order.Coriobacteriales.id.810	Hypothyroidism	0.0250031	6.75267e-05	TRUE
order.Desulfovibrionales.id.3156	Hypothyroidism	0.0220063	6.74378e-05	TRUE
order.Desulfovibrionales.id.3156	Hypothyroidism	0.0220063	3.76648e-05	TRUE
order.Enterobacteriales.id.3468	Hypothyroidism	0.0172625	2.56627e-05	TRUE
order.Enterobacteriales.id.3468	Hypothyroidism	0.0172625	4.47919e-05	TRUE
order.Erysipelotrichales.id.2148	Hypothyroidism	0.0159518	8.10111e-05	TRUE
order.Erysipelotrichales.id.2148	Hypothyroidism	0.0159518	5.96291e-05	TRUE
order.Gastranaerophilales.id.1591	Hypothyroidism	0.0492638	5.59429e-05	TRUE
order.Gastranaerophilales.id.1591	Hypothyroidism	0.0492638	8.86547e-05	TRUE
order.Lactobacillales.id.1800	Hypothyroidism	0.0314764	8.33278e-05	TRUE
order.Lactobacillales.id.1800	Hypothyroidism	0.0314764	0.000126448	TRUE
order.Methanobacteriales.id.120	Hypothyroidism	0.0746254	5.03361e-05	TRUE
order.Methanobacteriales.id.120	Hypothyroidism	0.0746254	3.81273e-05	TRUE
order.MollicutesRF9.id.11579	Hypothyroidism	0.0355834	8.9183e-05	TRUE
order.MollicutesRF9.id.11579	Hypothyroidism	0.0355834	5.88013e-05	TRUE
order.NB1n.id.3953	Hypothyroidism	0.0715646	6.81811e-05	TRUE
order.NB1n.id.3953	Hypothyroidism	0.0715646	9.61232e-05	TRUE
order.Pasteurellales.id.3688	Hypothyroidism	0.0598288	5.82709e-05	TRUE
order.Pasteurellales.id.3688	Hypothyroidism	0.0598288	0.000134937	TRUE
order.Rhodospirillales.id.2667	Hypothyroidism	0.0381522	0.000143009	TRUE
order.Rhodospirillales.id.2667	Hypothyroidism	0.0381522	0.000106166	TRUE
order.Selenomonadales.id.2165	Hypothyroidism	0.0171068	8.72142e-05	TRUE
order.Selenomonadales.id.2165	Hypothyroidism	0.0171068	6.04289e-05	TRUE
order.Verrucomicrobiales.id.4030	Hypothyroidism	0.0251449	3.88458e-05	TRUE
order.Verrucomicrobiales.id.4030	Hypothyroidism	0.0251449	4.12123e-05	TRUE
order.Victivallales.id.2254	Hypothyroidism	0.0493771	6.26586e-05	TRUE
order.Victivallales.id.2254	Hypothyroidism	0.0493771	6.24862e-05	TRUE
phylum.Actinobacteria.id.400	Hypothyroidism	0.0245595	4.11488e-05	TRUE
phylum.Actinobacteria.id.400	Hypothyroidism	0.0245595	7.00142e-05	TRUE
phylum.Bacteroidetes.id.905	Hypothyroidism	0.0270756	3.16114e-05	TRUE
phylum.Bacteroidetes.id.905	Hypothyroidism	0.0270756	4.12842e-05	TRUE
phylum.Cyanobacteria.id.1500	Hypothyroidism	0.0371377	5.26169e-05	TRUE
phylum.Cyanobacteria.id.1500	Hypothyroidism	0.0371377	5.23177e-05	TRUE
phylum.Euryarchaeota.id.55	Hypothyroidism	0.075646	4.83126e-05	TRUE
phylum.Euryarchaeota.id.55	Hypothyroidism	0.075646	5.27419e-05	TRUE
phylum.Firmicutes.id.1672	Hypothyroidism	0.0250239	7.1591e-05	TRUE
phylum.Firmicutes.id.1672	Hypothyroidism	0.0250239	4.46095e-05	TRUE
phylum.Lentisphaerae.id.2238	Hypothyroidism	0.0543983	7.13113e-05	TRUE
phylum.Lentisphaerae.id.2238	Hypothyroidism	0.0543983	7.08873e-05	TRUE
phylum.Proteobacteria.id.2375	Hypothyroidism	0.0179354	2.79208e-05	TRUE
phylum.Proteobacteria.id.2375	Hypothyroidism	0.0179354	7.74569e-05	TRUE
[truncated: 4 more rows]

## Sheet: TableS7
SNP	effect_allele.exposure	other_allele.exposure	exposure	beta.exposure	se.exposure	pval.exposure	outcome	beta.outcome	se.outcome	pval.outcome
[truncated: 298 more rows]

[truncated: 5 more sheets: TableS8, TableS9, TableS10, TableS11, TableS12]
